# Supplementary material for: Low-grade glioneuronal tumors with FGFR2 fusion resolve into a single epigenetic group corresponding to ‘Polymorphous low-grade neuroepithelial tumor of the young’
Source: Acta Neuropathol. 2021 Jul 28;142(3):595–9. doi: 10.1007/s00401-021-02352-w (PMC8357689; doi:10.1007/s00401-021-02352-w)
Supplement: Supplementary file 2 — Online Resource 2. Supplementary Tables 1-10. (XLSX 980 kb) [file 401_2021_2352_MOESM2_ESM.xlsx]

## Sheet: Table S1 clinical data
Supplementary Table 1. Clinical data for the 9 patients with low-grade neuroepithelial tumors harboring FGFR2 fusion.
Patient #	Age at dx (yrs)	Sex	Clinical presentation	Location	Histologic diagnosis	FGFR2 alteration	Extent of resection	Adjuvant therapy	Seizure recurrence after surgery	Tumor progression/recurrence	Status at last clinical follow-up	Length of follow-up (months)
1	11	M	Chronic seizures	R frontal	PLNTY	FGFR2 rearrangement	Gross total	None	No	No	Alive, no evidence of disease	29.8192
2	17	M	Chronic seizures	L temporal	PLNTY	FGFR2-ACTR1A fusion	Gross total	None	No	No	Alive, no evidence of disease	38
3	12	M	Chronic seizures	R temporal	mixed MVNT/Ganglioglioma	FGFR2-INA fusion	Gross total	None	No	No	Alive, no evidence of disease	26.7288
4	10	F	Chronic seizures	L temporal	PLNTY	FGFR2-INA fusion	Gross total	None	No	No	Alive, no evidence of disease	35.1123
5	7	M	Chronic seizures	R temporal	Ganglioglioma	FGFR2-KIAA1598 fusion	Gross total	None	No	No	Alive, no evidence of disease	172.997
6	35	M	Chronic seizures	L occipital	Ganglioglioma	FGFR2-INA fusion	Subtotal	None	Yes	Yes, additional resection at 16 months	Alive, with persistent seizures	34.0603
7	38	M	Seizure	R temporal	PLNTY	FGFR2-INA fusion	Gross total	None	No	No	Alive, no evidence of disease	18.674
8	6	F	Chronic seizures	R parietal	LGNET, NOS (favor DNT)	FGFR2-OPTN fusion	unknown	unknown	unknown	unknown	unknown	0
9	11	F	Chronic seizures	R temporal	PLNTY	FGFR2 rearrangement	Gross total	None	No	No	Alive, no evidence of disease	9.56712

## Sheet: Table S2 histologic features
Supplementary Table 2. Histologic features of the 9 low-grade neuroepithelial tumors with FGFR2 fusion.
Case #	Original histological diagnosis	Glial component morphology	Dysmorphic ganglion cell component	Eosinophilic granular bodies	Rosenthal fibers	Neuronal or stromal vacuolation	Perivascular lymphocytic cuffing	Calcifications	Microvascular proliferation	Necrosis	Mitotic activity
1	PLNTY	Oligodendroglial-like	absent	absent	absent	no	absent	abundant	absent	absent	minimal
2	PLNTY	Oligodendroglial-like	absent	present	absent	no	present	abundant	absent	absent	minimal
3	mixed MVNT/Ganglioglioma	Oligodendroglial-like	present	absent	absent	prominent	present	absent	absent	absent	minimal
4	PLNTY	Oligodendroglial-like	absent	absent	absent	no	absent	abundant	absent	absent	minimal
5	Ganglioglioma	Oligodendroglial-like	present	present	absent	no	absent	absent	absent	absent	minimal
6	Ganglioglioma	Oligodendroglial-like	present	present	absent	no	present	focal	absent	absent	minimal
7	PLNTY	Oligodendroglial-like	absent	present	absent	no	present	abundant	absent	absent	minimal
8	LGNET, NOS (favor DNT)	Oligodendroglial-like	present	absent	absent	no	absent	absent	absent	absent	minimal
9	PLNTY	Oligodendroglial-like	absent	absent	absent	no	absent	abundant	absent	absent	minimal
PLNTY - polymorphous low-grade neuroepithelial tumor of the young
LGNET, NOS - low-grade glial or glioneuronal tumor, not otherwise specified
MVNT - multinodular and vacuolating neuronal tumor
DNT - dysembryoplastic neuroepithelial tumor

## Sheet: Table S3 IHC features
Supplementary Table 3. Immunohistochemical features of the 9 low-grade neuroepithelial tumors with FGFR2 fusion.
Case #	GFAP	Neurofilament	Synaptophysin	OLIG2	SOX10	CD34	p16	Ki67 index
1	patchy positivity	highlights entrapped axonal processes	highlights background neuropil	positive in majority of tumor cells	positive in subset of tumor cells	strong and diffuse tumor positivity	extensive, strong positivity	--
2	patchy positivity	highlights entrapped axonal processes	highlights background neuropil	positive in majority of tumor cells	--	strong and diffuse tumor positivity	extensive, strong positivity	<2%
3	patchy positivity	highlights entrapped axonal processes	highlights background neuropil and scattered dysmorphic ganglion cells	--	--	strong and diffuse tumor positivity	--	--
4	patchy positivity	highlights entrapped axonal processes	highlights background neuropil	positive in majority of tumor cells	positive in subset of tumor cells	numerous extravascular ramified cells	--	<2%
5	patchy positivity	highlights entrapped axonal processes and scattered dysmorphic ganglion cells	highlights background neuropil and scattered dysmorphic ganglion cells	--	--	strong and diffuse tumor positivity	--	--
6	patchy positivity	highlights entrapped axonal processes and scattered dysmorphic ganglion cells	highlights background neuropil and scattered dysmorphic ganglion cells	--	--	numerous extravascular ramified cells	--	--
7	patchy positivity	highlights entrapped axonal processes	highlights background neuropil	positive in majority of tumor cells	--	strong and diffuse tumor positivity	extensive, strong positivity	<2%
8	--	highlights entrapped axonal processes and scattered dysmorphic ganglion cells	highlights background neuropil and dysmorphic ganglion cells	positive in majority of tumor cells	--	scattered extravascular ramified cells	--	<2%
9	patchy positivity	highlights entrapped axonal processes	highlights background neuropil	--	--	strong and diffuse tumor positivity	--	<2%

## Sheet: Table S4 FGFR2 SV
Supplemenatry Table 4. FGFR2 structural variants identified in the 9 low-grade neuroepithelial tumors.
			N-terminal gene						C-terminal gene
Case #	Structural variant	Fusion type	Gene	Chromosome	Breakpoint position	Transcript ID	Fused exons	Fused amino acids	Gene	Chromosome	Breakpoint position	Transcript ID	Fused exons	Fused amino acids	Sequencing reads over fusion junction
1	deletion	uncertain	FGFR2	chr10	~g.123,241,400	NM_022970	1-17	1-768	uncertain	-	-	-	-	-	0
2	inversion	in-frame	FGFR2	chr10	g.123,239,197	NM_022970	1-17	1-768	ACTR1A	chr10	g.104,261,028	NM_005736	2-11	17-376	167
3	inversion	in-frame	FGFR2	chr10	g.123,241,081	NM_022970	1-17	1-768	INA	chr10	g.105,043,061	NM_032727	2-3	356-499	185
4	inversion	in-frame	FGFR2	chr10	g.123,242,470	NM_022970	1-17	1-768	INA	chr10	g.105,040,280	NM_032727	2-3	356-499	47
5	deletion	in-frame	FGFR2	chr10	g.123,242,112	NM_022970	1-17	1-768	KIAA1598	chr10	g.118,711,224	NM_001127211	7-17	179-631	86
6	inversion	in-frame	FGFR2	chr10	g.123,241,718	NM_022970	1-17	1-768	INA	chr10	g.105,042,697	NM_032727	2-3	356-499	168
7	inversion	in-frame	FGFR2	chr10	g.123,242,507	NM_022970	1-17	1-768	INA	chr10	g.105,043,977	NM_032727	2-3	356-499	47
8	inversion	in-frame	FGFR2	chr10	g.123,242,654	NM_022970	1-17	1-768	OPTN	chr10	g.13,157,542	NM_001008211	7-16	185-577	136
9	deletion	uncertain	FGFR2	chr10	g.123,242,239	NM_022970	1-17	1-768	intergenic	chr10	g.122,949,724	N/A	N/A	N/A	123

## Sheet: Table S5 chromosomal CNV
Supplementary Table 5. Chromosomal copy number alterations identified in the 9 low-grade neuroepithelial tumors with FGFR2 fusion.
Case #	Chromosomal gains	Chromosomal losses	Focal amplifications	Focal deep deletions	Copy-neutral loss of heterozygosity
1	+5, +7, +19	-interstitial 10q	none	none	none
2	none	none	none	none	none
3	none	none	none	none	none
4	+3, +7, +8, +11, +12, +19, +20, +X	none	none	none	none
5	none	none	none	none	none
6	none	-interstitial 10q	none	none	none
7	+5 (4N), +6, +7, +8, +11, +12, +13q, +15q, +16, +17, +18 (4N), +19, +20, +21q	none	none	none	none
8	+10	none	none	none	none
9	+1q, +10	-1p, -interstitial 10q	none	none	none

## Sheet: Table S6 tSNE manifest
Supplementary Table 6. CNS tumor reference samples from DKFZ used for tSNE clustering analysis in Figure 1, Supplementary Figure 4 and Supplementary Figure 5.
Sample ID	Source	Methylation class
204667540042_R01C01 (GSM5241453)	present study; GEO accesion ID GSE172081	FGFR2-fused LGNET
204667540042_R02C01 (GSM5241454)	present study; GEO accesion ID GSE172081	FGFR2-fused LGNET
204667540042_R03C01 (GSM5241455)	present study; GEO accesion ID GSE172081	FGFR2-fused LGNET
204667540042_R04C01 (GSM5241456)	present study; GEO accesion ID GSE172081	FGFR2-fused LGNET
204667540042_R05C01 (GSM5241457)	present study; GEO accesion ID GSE172081	FGFR2-fused LGNET
204667540042_R06C01 (GSM5241458)	present study; GEO accesion ID GSE172081	FGFR2-fused LGNET
204667540042_R07C01 (GSM5241459)	present study; GEO accesion ID GSE172081	FGFR2-fused LGNET
204667540042_R08C01 (GSM5241460)	present study; GEO accesion ID GSE172081	FGFR2-fused LGNET
GSM2403586	Capper D, et al. Nature 555:469-474, 2018; GEO accession ID GSE109381	A IDH
GSM2403587	Capper D, et al. Nature 555:469-474, 2018; GEO accession ID GSE109381	A IDH
GSM2403588	Capper D, et al. Nature 555:469-474, 2018; GEO accession ID GSE109381	A IDH
GSM2403589	Capper D, et al. Nature 555:469-474, 2018; GEO accession ID GSE109381	A IDH
GSM2403591	Capper D, et al. Nature 555:469-474, 2018; GEO accession ID GSE109381	A IDH
GSM2403608	Capper D, et al. Nature 555:469-474, 2018; GEO accession ID GSE109381	A IDH
GSM2403609	Capper D, et al. Nature 555:469-474, 2018; GEO accession ID GSE109381	A IDH
GSM2403726	Capper D, et al. Nature 555:469-474, 2018; GEO accession ID GSE109381	A IDH
GSM2403728	Capper D, et al. Nature 555:469-474, 2018; GEO accession ID GSE109381	A IDH
GSM2403730	Capper D, et al. Nature 555:469-474, 2018; GEO accession ID GSE109381	A IDH
GSM2403734	Capper D, et al. Nature 555:469-474, 2018; GEO accession ID GSE109381	A IDH
GSM2403741	Capper D, et al. Nature 555:469-474, 2018; GEO accession ID GSE109381	A IDH
GSM2403759	Capper D, et al. Nature 555:469-474, 2018; GEO accession ID GSE109381	A IDH
GSM2404105	Capper D, et al. Nature 555:469-474, 2018; GEO accession ID GSE109381	A IDH
GSM2404106	Capper D, et al. Nature 555:469-474, 2018; GEO accession ID GSE109381	A IDH
GSM2404107	Capper D, et al. Nature 555:469-474, 2018; GEO accession ID GSE109381	A IDH
GSM2404134	Capper D, et al. Nature 555:469-474, 2018; GEO accession ID GSE109381	A IDH
GSM2404206	Capper D, et al. Nature 555:469-474, 2018; GEO accession ID GSE109381	A IDH
GSM2404210	Capper D, et al. Nature 555:469-474, 2018; GEO accession ID GSE109381	A IDH
GSM2404342	Capper D, et al. Nature 555:469-474, 2018; GEO accession ID GSE109381	A IDH
GSM2404479	Capper D, et al. Nature 555:469-474, 2018; GEO accession ID GSE109381	A IDH
GSM2404535	Capper D, et al. Nature 555:469-474, 2018; GEO accession ID GSE109381	A IDH
GSM2404586	Capper D, et al. Nature 555:469-474, 2018; GEO accession ID GSE109381	A IDH
GSM2404683	Capper D, et al. Nature 555:469-474, 2018; GEO accession ID GSE109381	A IDH
GSM2404684	Capper D, et al. Nature 555:469-474, 2018; GEO accession ID GSE109381	A IDH
GSM2404748	Capper D, et al. Nature 555:469-474, 2018; GEO accession ID GSE109381	A IDH
GSM2404749	Capper D, et al. Nature 555:469-474, 2018; GEO accession ID GSE109381	A IDH
GSM2404750	Capper D, et al. Nature 555:469-474, 2018; GEO accession ID GSE109381	A IDH
GSM2404751	Capper D, et al. Nature 555:469-474, 2018; GEO accession ID GSE109381	A IDH
GSM2404752	Capper D, et al. Nature 555:469-474, 2018; GEO accession ID GSE109381	A IDH
GSM2404753	Capper D, et al. Nature 555:469-474, 2018; GEO accession ID GSE109381	A IDH
GSM2404754	Capper D, et al. Nature 555:469-474, 2018; GEO accession ID GSE109381	A IDH
GSM2404755	Capper D, et al. Nature 555:469-474, 2018; GEO accession ID GSE109381	A IDH
GSM2404757	Capper D, et al. Nature 555:469-474, 2018; GEO accession ID GSE109381	A IDH
GSM2404764	Capper D, et al. Nature 555:469-474, 2018; GEO accession ID GSE109381	A IDH
GSM2404779	Capper D, et al. Nature 555:469-474, 2018; GEO accession ID GSE109381	A IDH
GSM2404790	Capper D, et al. Nature 555:469-474, 2018; GEO accession ID GSE109381	A IDH
GSM2404845	Capper D, et al. Nature 555:469-474, 2018; GEO accession ID GSE109381	A IDH
GSM2404867	Capper D, et al. Nature 555:469-474, 2018; GEO accession ID GSE109381	A IDH
GSM2404878	Capper D, et al. Nature 555:469-474, 2018; GEO accession ID GSE109381	A IDH
GSM2404885	Capper D, et al. Nature 555:469-474, 2018; GEO accession ID GSE109381	A IDH
GSM2404887	Capper D, et al. Nature 555:469-474, 2018; GEO accession ID GSE109381	A IDH
GSM2404888	Capper D, et al. Nature 555:469-474, 2018; GEO accession ID GSE109381	A IDH
GSM2404889	Capper D, et al. Nature 555:469-474, 2018; GEO accession ID GSE109381	A IDH
GSM2405002	Capper D, et al. Nature 555:469-474, 2018; GEO accession ID GSE109381	A IDH
GSM2405041	Capper D, et al. Nature 555:469-474, 2018; GEO accession ID GSE109381	A IDH
GSM2405066	Capper D, et al. Nature 555:469-474, 2018; GEO accession ID GSE109381	A IDH
GSM2405072	Capper D, et al. Nature 555:469-474, 2018; GEO accession ID GSE109381	A IDH
GSM2405084	Capper D, et al. Nature 555:469-474, 2018; GEO accession ID GSE109381	A IDH
GSM2405091	Capper D, et al. Nature 555:469-474, 2018; GEO accession ID GSE109381	A IDH
GSM2405097	Capper D, et al. Nature 555:469-474, 2018; GEO accession ID GSE109381	A IDH
GSM2405098	Capper D, et al. Nature 555:469-474, 2018; GEO accession ID GSE109381	A IDH
GSM2405099	Capper D, et al. Nature 555:469-474, 2018; GEO accession ID GSE109381	A IDH
GSM2405100	Capper D, et al. Nature 555:469-474, 2018; GEO accession ID GSE109381	A IDH
GSM2405101	Capper D, et al. Nature 555:469-474, 2018; GEO accession ID GSE109381	A IDH
GSM2405102	Capper D, et al. Nature 555:469-474, 2018; GEO accession ID GSE109381	A IDH
GSM2405120	Capper D, et al. Nature 555:469-474, 2018; GEO accession ID GSE109381	A IDH
GSM2405124	Capper D, et al. Nature 555:469-474, 2018; GEO accession ID GSE109381	A IDH
GSM2405146	Capper D, et al. Nature 555:469-474, 2018; GEO accession ID GSE109381	A IDH
GSM2405170	Capper D, et al. Nature 555:469-474, 2018; GEO accession ID GSE109381	A IDH
GSM2405171	Capper D, et al. Nature 555:469-474, 2018; GEO accession ID GSE109381	A IDH
GSM2405197	Capper D, et al. Nature 555:469-474, 2018; GEO accession ID GSE109381	A IDH
GSM2405198	Capper D, et al. Nature 555:469-474, 2018; GEO accession ID GSE109381	A IDH
GSM2405219	Capper D, et al. Nature 555:469-474, 2018; GEO accession ID GSE109381	A IDH
GSM2405249	Capper D, et al. Nature 555:469-474, 2018; GEO accession ID GSE109381	A IDH
GSM2405253	Capper D, et al. Nature 555:469-474, 2018; GEO accession ID GSE109381	A IDH
GSM2405286	Capper D, et al. Nature 555:469-474, 2018; GEO accession ID GSE109381	A IDH
GSM2405287	Capper D, et al. Nature 555:469-474, 2018; GEO accession ID GSE109381	A IDH
GSM2405298	Capper D, et al. Nature 555:469-474, 2018; GEO accession ID GSE109381	A IDH
GSM2405302	Capper D, et al. Nature 555:469-474, 2018; GEO accession ID GSE109381	A IDH
GSM2405316	Capper D, et al. Nature 555:469-474, 2018; GEO accession ID GSE109381	A IDH
GSM2405385	Capper D, et al. Nature 555:469-474, 2018; GEO accession ID GSE109381	A IDH
GSM2405386	Capper D, et al. Nature 555:469-474, 2018; GEO accession ID GSE109381	A IDH
GSM2405389	Capper D, et al. Nature 555:469-474, 2018; GEO accession ID GSE109381	A IDH
GSM2405506	Capper D, et al. Nature 555:469-474, 2018; GEO accession ID GSE109381	A IDH
GSM2405511	Capper D, et al. Nature 555:469-474, 2018; GEO accession ID GSE109381	A IDH
GSM2405514	Capper D, et al. Nature 555:469-474, 2018; GEO accession ID GSE109381	A IDH
GSM2405519	Capper D, et al. Nature 555:469-474, 2018; GEO accession ID GSE109381	A IDH
GSM2403516	Capper D, et al. Nature 555:469-474, 2018; GEO accession ID GSE109381	A IDH, HG
GSM2403569	Capper D, et al. Nature 555:469-474, 2018; GEO accession ID GSE109381	A IDH, HG
GSM2403590	Capper D, et al. Nature 555:469-474, 2018; GEO accession ID GSE109381	A IDH, HG
GSM2403607	Capper D, et al. Nature 555:469-474, 2018; GEO accession ID GSE109381	A IDH, HG
GSM2403735	Capper D, et al. Nature 555:469-474, 2018; GEO accession ID GSE109381	A IDH, HG
GSM2403736	Capper D, et al. Nature 555:469-474, 2018; GEO accession ID GSE109381	A IDH, HG
GSM2403750	Capper D, et al. Nature 555:469-474, 2018; GEO accession ID GSE109381	A IDH, HG
GSM2403827	Capper D, et al. Nature 555:469-474, 2018; GEO accession ID GSE109381	A IDH, HG
GSM2403841	Capper D, et al. Nature 555:469-474, 2018; GEO accession ID GSE109381	A IDH, HG
GSM2404117	Capper D, et al. Nature 555:469-474, 2018; GEO accession ID GSE109381	A IDH, HG
GSM2404212	Capper D, et al. Nature 555:469-474, 2018; GEO accession ID GSE109381	A IDH, HG
GSM2404219	Capper D, et al. Nature 555:469-474, 2018; GEO accession ID GSE109381	A IDH, HG
GSM2404221	Capper D, et al. Nature 555:469-474, 2018; GEO accession ID GSE109381	A IDH, HG
GSM2404222	Capper D, et al. Nature 555:469-474, 2018; GEO accession ID GSE109381	A IDH, HG
GSM2404224	Capper D, et al. Nature 555:469-474, 2018; GEO accession ID GSE109381	A IDH, HG
GSM2404227	Capper D, et al. Nature 555:469-474, 2018; GEO accession ID GSE109381	A IDH, HG
GSM2404228	Capper D, et al. Nature 555:469-474, 2018; GEO accession ID GSE109381	A IDH, HG
GSM2404233	Capper D, et al. Nature 555:469-474, 2018; GEO accession ID GSE109381	A IDH, HG
GSM2404236	Capper D, et al. Nature 555:469-474, 2018; GEO accession ID GSE109381	A IDH, HG
GSM2404343	Capper D, et al. Nature 555:469-474, 2018; GEO accession ID GSE109381	A IDH, HG
GSM2404650	Capper D, et al. Nature 555:469-474, 2018; GEO accession ID GSE109381	A IDH, HG
GSM2404698	Capper D, et al. Nature 555:469-474, 2018; GEO accession ID GSE109381	A IDH, HG
GSM2404700	Capper D, et al. Nature 555:469-474, 2018; GEO accession ID GSE109381	A IDH, HG
GSM2404737	Capper D, et al. Nature 555:469-474, 2018; GEO accession ID GSE109381	A IDH, HG
GSM2405035	Capper D, et al. Nature 555:469-474, 2018; GEO accession ID GSE109381	A IDH, HG
GSM2405105	Capper D, et al. Nature 555:469-474, 2018; GEO accession ID GSE109381	A IDH, HG
GSM2405147	Capper D, et al. Nature 555:469-474, 2018; GEO accession ID GSE109381	A IDH, HG
GSM2405199	Capper D, et al. Nature 555:469-474, 2018; GEO accession ID GSE109381	A IDH, HG
GSM2405276	Capper D, et al. Nature 555:469-474, 2018; GEO accession ID GSE109381	A IDH, HG
GSM2405279	Capper D, et al. Nature 555:469-474, 2018; GEO accession ID GSE109381	A IDH, HG
GSM2405299	Capper D, et al. Nature 555:469-474, 2018; GEO accession ID GSE109381	A IDH, HG
GSM2405305	Capper D, et al. Nature 555:469-474, 2018; GEO accession ID GSE109381	A IDH, HG
GSM2405326	Capper D, et al. Nature 555:469-474, 2018; GEO accession ID GSE109381	A IDH, HG
GSM2405342	Capper D, et al. Nature 555:469-474, 2018; GEO accession ID GSE109381	A IDH, HG
GSM2405381	Capper D, et al. Nature 555:469-474, 2018; GEO accession ID GSE109381	A IDH, HG
GSM2405436	Capper D, et al. Nature 555:469-474, 2018; GEO accession ID GSE109381	A IDH, HG
GSM2405447	Capper D, et al. Nature 555:469-474, 2018; GEO accession ID GSE109381	A IDH, HG
GSM2405452	Capper D, et al. Nature 555:469-474, 2018; GEO accession ID GSE109381	A IDH, HG
GSM2405474	Capper D, et al. Nature 555:469-474, 2018; GEO accession ID GSE109381	A IDH, HG
GSM2405497	Capper D, et al. Nature 555:469-474, 2018; GEO accession ID GSE109381	A IDH, HG
GSM2405508	Capper D, et al. Nature 555:469-474, 2018; GEO accession ID GSE109381	A IDH, HG
GSM2405509	Capper D, et al. Nature 555:469-474, 2018; GEO accession ID GSE109381	A IDH, HG
GSM2405510	Capper D, et al. Nature 555:469-474, 2018; GEO accession ID GSE109381	A IDH, HG
GSM2405517	Capper D, et al. Nature 555:469-474, 2018; GEO accession ID GSE109381	A IDH, HG
GSM2405518	Capper D, et al. Nature 555:469-474, 2018; GEO accession ID GSE109381	A IDH, HG
GSM2405651	Capper D, et al. Nature 555:469-474, 2018; GEO accession ID GSE109381	A IDH, HG
GSM2404037	Capper D, et al. Nature 555:469-474, 2018; GEO accession ID GSE109381	DLGNT
GSM2405004	Capper D, et al. Nature 555:469-474, 2018; GEO accession ID GSE109381	DLGNT
GSM2405501	Capper D, et al. Nature 555:469-474, 2018; GEO accession ID GSE109381	DLGNT
GSM2405539	Capper D, et al. Nature 555:469-474, 2018; GEO accession ID GSE109381	DLGNT
GSM2405540	Capper D, et al. Nature 555:469-474, 2018; GEO accession ID GSE109381	DLGNT
GSM2405547	Capper D, et al. Nature 555:469-474, 2018; GEO accession ID GSE109381	DLGNT
GSM2405548	Capper D, et al. Nature 555:469-474, 2018; GEO accession ID GSE109381	DLGNT
GSM2405605	Capper D, et al. Nature 555:469-474, 2018; GEO accession ID GSE109381	DLGNT
GSM2402855	Capper D, et al. Nature 555:469-474, 2018; GEO accession ID GSE109381	DMG, K27
GSM2402856	Capper D, et al. Nature 555:469-474, 2018; GEO accession ID GSE109381	DMG, K27
GSM2402857	Capper D, et al. Nature 555:469-474, 2018; GEO accession ID GSE109381	DMG, K27
GSM2402858	Capper D, et al. Nature 555:469-474, 2018; GEO accession ID GSE109381	DMG, K27
GSM2402861	Capper D, et al. Nature 555:469-474, 2018; GEO accession ID GSE109381	DMG, K27
GSM2402863	Capper D, et al. Nature 555:469-474, 2018; GEO accession ID GSE109381	DMG, K27
GSM2402864	Capper D, et al. Nature 555:469-474, 2018; GEO accession ID GSE109381	DMG, K27
GSM2402865	Capper D, et al. Nature 555:469-474, 2018; GEO accession ID GSE109381	DMG, K27
GSM2402871	Capper D, et al. Nature 555:469-474, 2018; GEO accession ID GSE109381	DMG, K27
GSM2402875	Capper D, et al. Nature 555:469-474, 2018; GEO accession ID GSE109381	DMG, K27
GSM2402879	Capper D, et al. Nature 555:469-474, 2018; GEO accession ID GSE109381	DMG, K27
GSM2402881	Capper D, et al. Nature 555:469-474, 2018; GEO accession ID GSE109381	DMG, K27
GSM2403112	Capper D, et al. Nature 555:469-474, 2018; GEO accession ID GSE109381	DMG, K27
GSM2403115	Capper D, et al. Nature 555:469-474, 2018; GEO accession ID GSE109381	DMG, K27
GSM2403117	Capper D, et al. Nature 555:469-474, 2018; GEO accession ID GSE109381	DMG, K27
GSM2403119	Capper D, et al. Nature 555:469-474, 2018; GEO accession ID GSE109381	DMG, K27
GSM2403490	Capper D, et al. Nature 555:469-474, 2018; GEO accession ID GSE109381	DMG, K27
GSM2403529	Capper D, et al. Nature 555:469-474, 2018; GEO accession ID GSE109381	DMG, K27
GSM2403749	Capper D, et al. Nature 555:469-474, 2018; GEO accession ID GSE109381	DMG, K27
GSM2403761	Capper D, et al. Nature 555:469-474, 2018; GEO accession ID GSE109381	DMG, K27
GSM2403762	Capper D, et al. Nature 555:469-474, 2018; GEO accession ID GSE109381	DMG, K27
GSM2403763	Capper D, et al. Nature 555:469-474, 2018; GEO accession ID GSE109381	DMG, K27
GSM2403826	Capper D, et al. Nature 555:469-474, 2018; GEO accession ID GSE109381	DMG, K27
GSM2404017	Capper D, et al. Nature 555:469-474, 2018; GEO accession ID GSE109381	DMG, K27
GSM2404041	Capper D, et al. Nature 555:469-474, 2018; GEO accession ID GSE109381	DMG, K27
GSM2404104	Capper D, et al. Nature 555:469-474, 2018; GEO accession ID GSE109381	DMG, K27
GSM2404205	Capper D, et al. Nature 555:469-474, 2018; GEO accession ID GSE109381	DMG, K27
GSM2404457	Capper D, et al. Nature 555:469-474, 2018; GEO accession ID GSE109381	DMG, K27
GSM2404481	Capper D, et al. Nature 555:469-474, 2018; GEO accession ID GSE109381	DMG, K27
GSM2404494	Capper D, et al. Nature 555:469-474, 2018; GEO accession ID GSE109381	DMG, K27
GSM2404495	Capper D, et al. Nature 555:469-474, 2018; GEO accession ID GSE109381	DMG, K27
GSM2404496	Capper D, et al. Nature 555:469-474, 2018; GEO accession ID GSE109381	DMG, K27
GSM2404497	Capper D, et al. Nature 555:469-474, 2018; GEO accession ID GSE109381	DMG, K27
GSM2404501	Capper D, et al. Nature 555:469-474, 2018; GEO accession ID GSE109381	DMG, K27
GSM2404502	Capper D, et al. Nature 555:469-474, 2018; GEO accession ID GSE109381	DMG, K27
GSM2404505	Capper D, et al. Nature 555:469-474, 2018; GEO accession ID GSE109381	DMG, K27
GSM2404506	Capper D, et al. Nature 555:469-474, 2018; GEO accession ID GSE109381	DMG, K27
GSM2404507	Capper D, et al. Nature 555:469-474, 2018; GEO accession ID GSE109381	DMG, K27
GSM2404508	Capper D, et al. Nature 555:469-474, 2018; GEO accession ID GSE109381	DMG, K27
GSM2404509	Capper D, et al. Nature 555:469-474, 2018; GEO accession ID GSE109381	DMG, K27
GSM2404534	Capper D, et al. Nature 555:469-474, 2018; GEO accession ID GSE109381	DMG, K27
GSM2404615	Capper D, et al. Nature 555:469-474, 2018; GEO accession ID GSE109381	DMG, K27
GSM2404618	Capper D, et al. Nature 555:469-474, 2018; GEO accession ID GSE109381	DMG, K27
GSM2404653	Capper D, et al. Nature 555:469-474, 2018; GEO accession ID GSE109381	DMG, K27
GSM2404655	Capper D, et al. Nature 555:469-474, 2018; GEO accession ID GSE109381	DMG, K27
GSM2404656	Capper D, et al. Nature 555:469-474, 2018; GEO accession ID GSE109381	DMG, K27
GSM2404657	Capper D, et al. Nature 555:469-474, 2018; GEO accession ID GSE109381	DMG, K27
GSM2404658	Capper D, et al. Nature 555:469-474, 2018; GEO accession ID GSE109381	DMG, K27
GSM2404660	Capper D, et al. Nature 555:469-474, 2018; GEO accession ID GSE109381	DMG, K27
GSM2404663	Capper D, et al. Nature 555:469-474, 2018; GEO accession ID GSE109381	DMG, K27
GSM2404664	Capper D, et al. Nature 555:469-474, 2018; GEO accession ID GSE109381	DMG, K27
GSM2404665	Capper D, et al. Nature 555:469-474, 2018; GEO accession ID GSE109381	DMG, K27
GSM2404668	Capper D, et al. Nature 555:469-474, 2018; GEO accession ID GSE109381	DMG, K27
GSM2404673	Capper D, et al. Nature 555:469-474, 2018; GEO accession ID GSE109381	DMG, K27
GSM2404675	Capper D, et al. Nature 555:469-474, 2018; GEO accession ID GSE109381	DMG, K27
GSM2404676	Capper D, et al. Nature 555:469-474, 2018; GEO accession ID GSE109381	DMG, K27
GSM2404677	Capper D, et al. Nature 555:469-474, 2018; GEO accession ID GSE109381	DMG, K27
GSM2404678	Capper D, et al. Nature 555:469-474, 2018; GEO accession ID GSE109381	DMG, K27
GSM2404679	Capper D, et al. Nature 555:469-474, 2018; GEO accession ID GSE109381	DMG, K27
GSM2404697	Capper D, et al. Nature 555:469-474, 2018; GEO accession ID GSE109381	DMG, K27
GSM2404703	Capper D, et al. Nature 555:469-474, 2018; GEO accession ID GSE109381	DMG, K27
GSM2404708	Capper D, et al. Nature 555:469-474, 2018; GEO accession ID GSE109381	DMG, K27
GSM2404766	Capper D, et al. Nature 555:469-474, 2018; GEO accession ID GSE109381	DMG, K27
GSM2404767	Capper D, et al. Nature 555:469-474, 2018; GEO accession ID GSE109381	DMG, K27
GSM2404788	Capper D, et al. Nature 555:469-474, 2018; GEO accession ID GSE109381	DMG, K27
GSM2404812	Capper D, et al. Nature 555:469-474, 2018; GEO accession ID GSE109381	DMG, K27
GSM2404813	Capper D, et al. Nature 555:469-474, 2018; GEO accession ID GSE109381	DMG, K27
GSM2404814	Capper D, et al. Nature 555:469-474, 2018; GEO accession ID GSE109381	DMG, K27
GSM2404816	Capper D, et al. Nature 555:469-474, 2018; GEO accession ID GSE109381	DMG, K27
GSM2404824	Capper D, et al. Nature 555:469-474, 2018; GEO accession ID GSE109381	DMG, K27
GSM2404825	Capper D, et al. Nature 555:469-474, 2018; GEO accession ID GSE109381	DMG, K27
GSM2404890	Capper D, et al. Nature 555:469-474, 2018; GEO accession ID GSE109381	DMG, K27
GSM2404921	Capper D, et al. Nature 555:469-474, 2018; GEO accession ID GSE109381	DMG, K27
GSM2405193	Capper D, et al. Nature 555:469-474, 2018; GEO accession ID GSE109381	DMG, K27
GSM2405293	Capper D, et al. Nature 555:469-474, 2018; GEO accession ID GSE109381	DMG, K27
GSM2405294	Capper D, et al. Nature 555:469-474, 2018; GEO accession ID GSE109381	DMG, K27
GSM2405295	Capper D, et al. Nature 555:469-474, 2018; GEO accession ID GSE109381	DMG, K27
GSM2405591	Capper D, et al. Nature 555:469-474, 2018; GEO accession ID GSE109381	DMG, K27
200889820105_R03C01	Sievers P, et al. Acta Neuropathologica 136: 293-302, 2018	EVN
201414140110_R07C01	Sievers P, et al. Acta Neuropathologica 136: 293-302, 2018	EVN
201465940010_R05C01	Sievers P, et al. Acta Neuropathologica 136: 293-302, 2018	EVN
201465960048_R04C01	Sievers P, et al. Acta Neuropathologica 136: 293-302, 2018	EVN
201465960049_R03C01	Sievers P, et al. Acta Neuropathologica 136: 293-302, 2018	EVN
201465960049_R04C01	Sievers P, et al. Acta Neuropathologica 136: 293-302, 2018	EVN
201465960060_R07C01	Sievers P, et al. Acta Neuropathologica 136: 293-302, 2018	EVN
201465960060_R08C01	Sievers P, et al. Acta Neuropathologica 136: 293-302, 2018	EVN
200325530060_R04C02	Sievers P, et al. Acta Neuropathologica 136: 293-302, 2018	EVN
200394970064_R04C02	Sievers P, et al. Acta Neuropathologica 136: 293-302, 2018	EVN
3998523057_R04C02	Sievers P, et al. Acta Neuropathologica 136: 293-302, 2018	EVN
3999543042_R03C02	Sievers P, et al. Acta Neuropathologica 136: 293-302, 2018	EVN
3999543044_R06C02	Sievers P, et al. Acta Neuropathologica 136: 293-302, 2018	EVN
6929806024_R05C02	Sievers P, et al. Acta Neuropathologica 136: 293-302, 2018	EVN
9007225091_R03C01	Sievers P, et al. Acta Neuropathologica 136: 293-302, 2018	EVN
9426020061_R04C01	Sievers P, et al. Acta Neuropathologica 136: 293-302, 2018	EVN
9444375033_R03C02	Sievers P, et al. Acta Neuropathologica 136: 293-302, 2018	EVN
9444375113_R04C02	Sievers P, et al. Acta Neuropathologica 136: 293-302, 2018	EVN
9553932012_R04C01	Sievers P, et al. Acta Neuropathologica 136: 293-302, 2018	EVN
9553932098_R06C01	Sievers P, et al. Acta Neuropathologica 136: 293-302, 2018	EVN
9611518001_R05C01	Sievers P, et al. Acta Neuropathologica 136: 293-302, 2018	EVN
9855358003_R04C02	Sievers P, et al. Acta Neuropathologica 136: 293-302, 2018	EVN
GSM2402854	Capper D, et al. Nature 555:469-474, 2018; GEO accession ID GSE109381	GBM, G34
GSM2402859	Capper D, et al. Nature 555:469-474, 2018; GEO accession ID GSE109381	GBM, G34
GSM2402860	Capper D, et al. Nature 555:469-474, 2018; GEO accession ID GSE109381	GBM, G34
GSM2402862	Capper D, et al. Nature 555:469-474, 2018; GEO accession ID GSE109381	GBM, G34
GSM2402867	Capper D, et al. Nature 555:469-474, 2018; GEO accession ID GSE109381	GBM, G34
GSM2402876	Capper D, et al. Nature 555:469-474, 2018; GEO accession ID GSE109381	GBM, G34
GSM2402877	Capper D, et al. Nature 555:469-474, 2018; GEO accession ID GSE109381	GBM, G34
GSM2402878	Capper D, et al. Nature 555:469-474, 2018; GEO accession ID GSE109381	GBM, G34
GSM2402880	Capper D, et al. Nature 555:469-474, 2018; GEO accession ID GSE109381	GBM, G34
GSM2402882	Capper D, et al. Nature 555:469-474, 2018; GEO accession ID GSE109381	GBM, G34
GSM2402883	Capper D, et al. Nature 555:469-474, 2018; GEO accession ID GSE109381	GBM, G34
GSM2403113	Capper D, et al. Nature 555:469-474, 2018; GEO accession ID GSE109381	GBM, G34
GSM2403114	Capper D, et al. Nature 555:469-474, 2018; GEO accession ID GSE109381	GBM, G34
GSM2403116	Capper D, et al. Nature 555:469-474, 2018; GEO accession ID GSE109381	GBM, G34
GSM2403118	Capper D, et al. Nature 555:469-474, 2018; GEO accession ID GSE109381	GBM, G34
GSM2403190	Capper D, et al. Nature 555:469-474, 2018; GEO accession ID GSE109381	GBM, G34
GSM2403425	Capper D, et al. Nature 555:469-474, 2018; GEO accession ID GSE109381	GBM, G34
GSM2403740	Capper D, et al. Nature 555:469-474, 2018; GEO accession ID GSE109381	GBM, G34
GSM2403748	Capper D, et al. Nature 555:469-474, 2018; GEO accession ID GSE109381	GBM, G34
GSM2404132	Capper D, et al. Nature 555:469-474, 2018; GEO accession ID GSE109381	GBM, G34
GSM2404137	Capper D, et al. Nature 555:469-474, 2018; GEO accession ID GSE109381	GBM, G34
GSM2404366	Capper D, et al. Nature 555:469-474, 2018; GEO accession ID GSE109381	GBM, G34
GSM2404480	Capper D, et al. Nature 555:469-474, 2018; GEO accession ID GSE109381	GBM, G34
GSM2404488	Capper D, et al. Nature 555:469-474, 2018; GEO accession ID GSE109381	GBM, G34
GSM2404489	Capper D, et al. Nature 555:469-474, 2018; GEO accession ID GSE109381	GBM, G34
GSM2404491	Capper D, et al. Nature 555:469-474, 2018; GEO accession ID GSE109381	GBM, G34
GSM2404500	Capper D, et al. Nature 555:469-474, 2018; GEO accession ID GSE109381	GBM, G34
GSM2404518	Capper D, et al. Nature 555:469-474, 2018; GEO accession ID GSE109381	GBM, G34
GSM2404614	Capper D, et al. Nature 555:469-474, 2018; GEO accession ID GSE109381	GBM, G34
GSM2404648	Capper D, et al. Nature 555:469-474, 2018; GEO accession ID GSE109381	GBM, G34
GSM2404652	Capper D, et al. Nature 555:469-474, 2018; GEO accession ID GSE109381	GBM, G34
GSM2404662	Capper D, et al. Nature 555:469-474, 2018; GEO accession ID GSE109381	GBM, G34
GSM2404671	Capper D, et al. Nature 555:469-474, 2018; GEO accession ID GSE109381	GBM, G34
GSM2404876	Capper D, et al. Nature 555:469-474, 2018; GEO accession ID GSE109381	GBM, G34
GSM2405026	Capper D, et al. Nature 555:469-474, 2018; GEO accession ID GSE109381	GBM, G34
GSM2405194	Capper D, et al. Nature 555:469-474, 2018; GEO accession ID GSE109381	GBM, G34
GSM2405580	Capper D, et al. Nature 555:469-474, 2018; GEO accession ID GSE109381	GBM, G34
GSM2405581	Capper D, et al. Nature 555:469-474, 2018; GEO accession ID GSE109381	GBM, G34
GSM2405582	Capper D, et al. Nature 555:469-474, 2018; GEO accession ID GSE109381	GBM, G34
GSM2405583	Capper D, et al. Nature 555:469-474, 2018; GEO accession ID GSE109381	GBM, G34
GSM2405584	Capper D, et al. Nature 555:469-474, 2018; GEO accession ID GSE109381	GBM, G34
GSM2403087	Capper D, et al. Nature 555:469-474, 2018; GEO accession ID GSE109381	GBM, MES
GSM2403091	Capper D, et al. Nature 555:469-474, 2018; GEO accession ID GSE109381	GBM, MES
GSM2403092	Capper D, et al. Nature 555:469-474, 2018; GEO accession ID GSE109381	GBM, MES
GSM2403093	Capper D, et al. Nature 555:469-474, 2018; GEO accession ID GSE109381	GBM, MES
GSM2403094	Capper D, et al. Nature 555:469-474, 2018; GEO accession ID GSE109381	GBM, MES
GSM2403096	Capper D, et al. Nature 555:469-474, 2018; GEO accession ID GSE109381	GBM, MES
GSM2403099	Capper D, et al. Nature 555:469-474, 2018; GEO accession ID GSE109381	GBM, MES
GSM2403105	Capper D, et al. Nature 555:469-474, 2018; GEO accession ID GSE109381	GBM, MES
GSM2403106	Capper D, et al. Nature 555:469-474, 2018; GEO accession ID GSE109381	GBM, MES
GSM2403648	Capper D, et al. Nature 555:469-474, 2018; GEO accession ID GSE109381	GBM, MES
GSM2403668	Capper D, et al. Nature 555:469-474, 2018; GEO accession ID GSE109381	GBM, MES
GSM2403675	Capper D, et al. Nature 555:469-474, 2018; GEO accession ID GSE109381	GBM, MES
GSM2403684	Capper D, et al. Nature 555:469-474, 2018; GEO accession ID GSE109381	GBM, MES
GSM2403738	Capper D, et al. Nature 555:469-474, 2018; GEO accession ID GSE109381	GBM, MES
GSM2404287	Capper D, et al. Nature 555:469-474, 2018; GEO accession ID GSE109381	GBM, MES
GSM2404344	Capper D, et al. Nature 555:469-474, 2018; GEO accession ID GSE109381	GBM, MES
GSM2404546	Capper D, et al. Nature 555:469-474, 2018; GEO accession ID GSE109381	GBM, MES
GSM2404570	Capper D, et al. Nature 555:469-474, 2018; GEO accession ID GSE109381	GBM, MES
GSM2404582	Capper D, et al. Nature 555:469-474, 2018; GEO accession ID GSE109381	GBM, MES
GSM2404598	Capper D, et al. Nature 555:469-474, 2018; GEO accession ID GSE109381	GBM, MES
GSM2404604	Capper D, et al. Nature 555:469-474, 2018; GEO accession ID GSE109381	GBM, MES
GSM2404634	Capper D, et al. Nature 555:469-474, 2018; GEO accession ID GSE109381	GBM, MES
GSM2404636	Capper D, et al. Nature 555:469-474, 2018; GEO accession ID GSE109381	GBM, MES
GSM2404701	Capper D, et al. Nature 555:469-474, 2018; GEO accession ID GSE109381	GBM, MES
GSM2404829	Capper D, et al. Nature 555:469-474, 2018; GEO accession ID GSE109381	GBM, MES
GSM2404830	Capper D, et al. Nature 555:469-474, 2018; GEO accession ID GSE109381	GBM, MES
GSM2404870	Capper D, et al. Nature 555:469-474, 2018; GEO accession ID GSE109381	GBM, MES
GSM2404905	Capper D, et al. Nature 555:469-474, 2018; GEO accession ID GSE109381	GBM, MES
GSM2404912	Capper D, et al. Nature 555:469-474, 2018; GEO accession ID GSE109381	GBM, MES
GSM2405003	Capper D, et al. Nature 555:469-474, 2018; GEO accession ID GSE109381	GBM, MES
GSM2405025	Capper D, et al. Nature 555:469-474, 2018; GEO accession ID GSE109381	GBM, MES
GSM2405031	Capper D, et al. Nature 555:469-474, 2018; GEO accession ID GSE109381	GBM, MES
GSM2405037	Capper D, et al. Nature 555:469-474, 2018; GEO accession ID GSE109381	GBM, MES
GSM2405060	Capper D, et al. Nature 555:469-474, 2018; GEO accession ID GSE109381	GBM, MES
GSM2405069	Capper D, et al. Nature 555:469-474, 2018; GEO accession ID GSE109381	GBM, MES
GSM2405077	Capper D, et al. Nature 555:469-474, 2018; GEO accession ID GSE109381	GBM, MES
GSM2405130	Capper D, et al. Nature 555:469-474, 2018; GEO accession ID GSE109381	GBM, MES
GSM2405136	Capper D, et al. Nature 555:469-474, 2018; GEO accession ID GSE109381	GBM, MES
GSM2405140	Capper D, et al. Nature 555:469-474, 2018; GEO accession ID GSE109381	GBM, MES
GSM2405157	Capper D, et al. Nature 555:469-474, 2018; GEO accession ID GSE109381	GBM, MES
GSM2405164	Capper D, et al. Nature 555:469-474, 2018; GEO accession ID GSE109381	GBM, MES
GSM2405190	Capper D, et al. Nature 555:469-474, 2018; GEO accession ID GSE109381	GBM, MES
GSM2405212	Capper D, et al. Nature 555:469-474, 2018; GEO accession ID GSE109381	GBM, MES
GSM2405227	Capper D, et al. Nature 555:469-474, 2018; GEO accession ID GSE109381	GBM, MES
GSM2405306	Capper D, et al. Nature 555:469-474, 2018; GEO accession ID GSE109381	GBM, MES
GSM2405317	Capper D, et al. Nature 555:469-474, 2018; GEO accession ID GSE109381	GBM, MES
GSM2405329	Capper D, et al. Nature 555:469-474, 2018; GEO accession ID GSE109381	GBM, MES
GSM2405388	Capper D, et al. Nature 555:469-474, 2018; GEO accession ID GSE109381	GBM, MES
GSM2405439	Capper D, et al. Nature 555:469-474, 2018; GEO accession ID GSE109381	GBM, MES
GSM2405457	Capper D, et al. Nature 555:469-474, 2018; GEO accession ID GSE109381	GBM, MES
GSM2405467	Capper D, et al. Nature 555:469-474, 2018; GEO accession ID GSE109381	GBM, MES
GSM2405470	Capper D, et al. Nature 555:469-474, 2018; GEO accession ID GSE109381	GBM, MES
GSM2405478	Capper D, et al. Nature 555:469-474, 2018; GEO accession ID GSE109381	GBM, MES
GSM2405490	Capper D, et al. Nature 555:469-474, 2018; GEO accession ID GSE109381	GBM, MES
GSM2405500	Capper D, et al. Nature 555:469-474, 2018; GEO accession ID GSE109381	GBM, MES
GSM2405561	Capper D, et al. Nature 555:469-474, 2018; GEO accession ID GSE109381	GBM, MES
GSM2403090	Capper D, et al. Nature 555:469-474, 2018; GEO accession ID GSE109381	GBM, RTK I
GSM2403110	Capper D, et al. Nature 555:469-474, 2018; GEO accession ID GSE109381	GBM, RTK I
GSM2403124	Capper D, et al. Nature 555:469-474, 2018; GEO accession ID GSE109381	GBM, RTK I
GSM2403473	Capper D, et al. Nature 555:469-474, 2018; GEO accession ID GSE109381	GBM, RTK I
GSM2403475	Capper D, et al. Nature 555:469-474, 2018; GEO accession ID GSE109381	GBM, RTK I
GSM2403478	Capper D, et al. Nature 555:469-474, 2018; GEO accession ID GSE109381	GBM, RTK I
GSM2403480	Capper D, et al. Nature 555:469-474, 2018; GEO accession ID GSE109381	GBM, RTK I
GSM2403483	Capper D, et al. Nature 555:469-474, 2018; GEO accession ID GSE109381	GBM, RTK I
GSM2403487	Capper D, et al. Nature 555:469-474, 2018; GEO accession ID GSE109381	GBM, RTK I
GSM2403597	Capper D, et al. Nature 555:469-474, 2018; GEO accession ID GSE109381	GBM, RTK I
GSM2403649	Capper D, et al. Nature 555:469-474, 2018; GEO accession ID GSE109381	GBM, RTK I
GSM2403688	Capper D, et al. Nature 555:469-474, 2018; GEO accession ID GSE109381	GBM, RTK I
GSM2403690	Capper D, et al. Nature 555:469-474, 2018; GEO accession ID GSE109381	GBM, RTK I
GSM2403693	Capper D, et al. Nature 555:469-474, 2018; GEO accession ID GSE109381	GBM, RTK I
GSM2403696	Capper D, et al. Nature 555:469-474, 2018; GEO accession ID GSE109381	GBM, RTK I
GSM2404056	Capper D, et al. Nature 555:469-474, 2018; GEO accession ID GSE109381	GBM, RTK I
GSM2404208	Capper D, et al. Nature 555:469-474, 2018; GEO accession ID GSE109381	GBM, RTK I
GSM2404368	Capper D, et al. Nature 555:469-474, 2018; GEO accession ID GSE109381	GBM, RTK I
GSM2404571	Capper D, et al. Nature 555:469-474, 2018; GEO accession ID GSE109381	GBM, RTK I
GSM2404580	Capper D, et al. Nature 555:469-474, 2018; GEO accession ID GSE109381	GBM, RTK I
GSM2404600	Capper D, et al. Nature 555:469-474, 2018; GEO accession ID GSE109381	GBM, RTK I
GSM2404631	Capper D, et al. Nature 555:469-474, 2018; GEO accession ID GSE109381	GBM, RTK I
GSM2404632	Capper D, et al. Nature 555:469-474, 2018; GEO accession ID GSE109381	GBM, RTK I
GSM2404637	Capper D, et al. Nature 555:469-474, 2018; GEO accession ID GSE109381	GBM, RTK I
GSM2404647	Capper D, et al. Nature 555:469-474, 2018; GEO accession ID GSE109381	GBM, RTK I
GSM2404685	Capper D, et al. Nature 555:469-474, 2018; GEO accession ID GSE109381	GBM, RTK I
GSM2404715	Capper D, et al. Nature 555:469-474, 2018; GEO accession ID GSE109381	GBM, RTK I
GSM2404738	Capper D, et al. Nature 555:469-474, 2018; GEO accession ID GSE109381	GBM, RTK I
GSM2404846	Capper D, et al. Nature 555:469-474, 2018; GEO accession ID GSE109381	GBM, RTK I
GSM2404869	Capper D, et al. Nature 555:469-474, 2018; GEO accession ID GSE109381	GBM, RTK I
GSM2404923	Capper D, et al. Nature 555:469-474, 2018; GEO accession ID GSE109381	GBM, RTK I
GSM2404995	Capper D, et al. Nature 555:469-474, 2018; GEO accession ID GSE109381	GBM, RTK I
GSM2404999	Capper D, et al. Nature 555:469-474, 2018; GEO accession ID GSE109381	GBM, RTK I
GSM2405000	Capper D, et al. Nature 555:469-474, 2018; GEO accession ID GSE109381	GBM, RTK I
GSM2405036	Capper D, et al. Nature 555:469-474, 2018; GEO accession ID GSE109381	GBM, RTK I
GSM2405074	Capper D, et al. Nature 555:469-474, 2018; GEO accession ID GSE109381	GBM, RTK I
GSM2405088	Capper D, et al. Nature 555:469-474, 2018; GEO accession ID GSE109381	GBM, RTK I
GSM2405115	Capper D, et al. Nature 555:469-474, 2018; GEO accession ID GSE109381	GBM, RTK I
GSM2405131	Capper D, et al. Nature 555:469-474, 2018; GEO accession ID GSE109381	GBM, RTK I
GSM2405132	Capper D, et al. Nature 555:469-474, 2018; GEO accession ID GSE109381	GBM, RTK I
GSM2405135	Capper D, et al. Nature 555:469-474, 2018; GEO accession ID GSE109381	GBM, RTK I
GSM2405143	Capper D, et al. Nature 555:469-474, 2018; GEO accession ID GSE109381	GBM, RTK I
GSM2405149	Capper D, et al. Nature 555:469-474, 2018; GEO accession ID GSE109381	GBM, RTK I
GSM2405150	Capper D, et al. Nature 555:469-474, 2018; GEO accession ID GSE109381	GBM, RTK I
GSM2405162	Capper D, et al. Nature 555:469-474, 2018; GEO accession ID GSE109381	GBM, RTK I
GSM2405165	Capper D, et al. Nature 555:469-474, 2018; GEO accession ID GSE109381	GBM, RTK I
GSM2405166	Capper D, et al. Nature 555:469-474, 2018; GEO accession ID GSE109381	GBM, RTK I
GSM2405167	Capper D, et al. Nature 555:469-474, 2018; GEO accession ID GSE109381	GBM, RTK I
GSM2405176	Capper D, et al. Nature 555:469-474, 2018; GEO accession ID GSE109381	GBM, RTK I
GSM2405179	Capper D, et al. Nature 555:469-474, 2018; GEO accession ID GSE109381	GBM, RTK I
GSM2405187	Capper D, et al. Nature 555:469-474, 2018; GEO accession ID GSE109381	GBM, RTK I
GSM2405189	Capper D, et al. Nature 555:469-474, 2018; GEO accession ID GSE109381	GBM, RTK I
GSM2405200	Capper D, et al. Nature 555:469-474, 2018; GEO accession ID GSE109381	GBM, RTK I
GSM2405217	Capper D, et al. Nature 555:469-474, 2018; GEO accession ID GSE109381	GBM, RTK I
GSM2405245	Capper D, et al. Nature 555:469-474, 2018; GEO accession ID GSE109381	GBM, RTK I
GSM2405273	Capper D, et al. Nature 555:469-474, 2018; GEO accession ID GSE109381	GBM, RTK I
GSM2405281	Capper D, et al. Nature 555:469-474, 2018; GEO accession ID GSE109381	GBM, RTK I
GSM2405296	Capper D, et al. Nature 555:469-474, 2018; GEO accession ID GSE109381	GBM, RTK I
GSM2405375	Capper D, et al. Nature 555:469-474, 2018; GEO accession ID GSE109381	GBM, RTK I
GSM2405433	Capper D, et al. Nature 555:469-474, 2018; GEO accession ID GSE109381	GBM, RTK I
GSM2405437	Capper D, et al. Nature 555:469-474, 2018; GEO accession ID GSE109381	GBM, RTK I
GSM2405444	Capper D, et al. Nature 555:469-474, 2018; GEO accession ID GSE109381	GBM, RTK I
GSM2405472	Capper D, et al. Nature 555:469-474, 2018; GEO accession ID GSE109381	GBM, RTK I
GSM2405498	Capper D, et al. Nature 555:469-474, 2018; GEO accession ID GSE109381	GBM, RTK I
GSM2403088	Capper D, et al. Nature 555:469-474, 2018; GEO accession ID GSE109381	GBM, RTK II
GSM2403089	Capper D, et al. Nature 555:469-474, 2018; GEO accession ID GSE109381	GBM, RTK II
GSM2403095	Capper D, et al. Nature 555:469-474, 2018; GEO accession ID GSE109381	GBM, RTK II
GSM2403097	Capper D, et al. Nature 555:469-474, 2018; GEO accession ID GSE109381	GBM, RTK II
GSM2403098	Capper D, et al. Nature 555:469-474, 2018; GEO accession ID GSE109381	GBM, RTK II
GSM2403100	Capper D, et al. Nature 555:469-474, 2018; GEO accession ID GSE109381	GBM, RTK II
GSM2403101	Capper D, et al. Nature 555:469-474, 2018; GEO accession ID GSE109381	GBM, RTK II
GSM2403102	Capper D, et al. Nature 555:469-474, 2018; GEO accession ID GSE109381	GBM, RTK II
GSM2403103	Capper D, et al. Nature 555:469-474, 2018; GEO accession ID GSE109381	GBM, RTK II
GSM2403104	Capper D, et al. Nature 555:469-474, 2018; GEO accession ID GSE109381	GBM, RTK II
GSM2403107	Capper D, et al. Nature 555:469-474, 2018; GEO accession ID GSE109381	GBM, RTK II
GSM2403108	Capper D, et al. Nature 555:469-474, 2018; GEO accession ID GSE109381	GBM, RTK II
GSM2403109	Capper D, et al. Nature 555:469-474, 2018; GEO accession ID GSE109381	GBM, RTK II
GSM2403111	Capper D, et al. Nature 555:469-474, 2018; GEO accession ID GSE109381	GBM, RTK II
GSM2403120	Capper D, et al. Nature 555:469-474, 2018; GEO accession ID GSE109381	GBM, RTK II
GSM2403121	Capper D, et al. Nature 555:469-474, 2018; GEO accession ID GSE109381	GBM, RTK II
GSM2403122	Capper D, et al. Nature 555:469-474, 2018; GEO accession ID GSE109381	GBM, RTK II
GSM2403123	Capper D, et al. Nature 555:469-474, 2018; GEO accession ID GSE109381	GBM, RTK II
GSM2403125	Capper D, et al. Nature 555:469-474, 2018; GEO accession ID GSE109381	GBM, RTK II
GSM2403471	Capper D, et al. Nature 555:469-474, 2018; GEO accession ID GSE109381	GBM, RTK II
GSM2403472	Capper D, et al. Nature 555:469-474, 2018; GEO accession ID GSE109381	GBM, RTK II
GSM2403474	Capper D, et al. Nature 555:469-474, 2018; GEO accession ID GSE109381	GBM, RTK II
GSM2403476	Capper D, et al. Nature 555:469-474, 2018; GEO accession ID GSE109381	GBM, RTK II
GSM2403477	Capper D, et al. Nature 555:469-474, 2018; GEO accession ID GSE109381	GBM, RTK II
GSM2403479	Capper D, et al. Nature 555:469-474, 2018; GEO accession ID GSE109381	GBM, RTK II
GSM2403481	Capper D, et al. Nature 555:469-474, 2018; GEO accession ID GSE109381	GBM, RTK II
GSM2403482	Capper D, et al. Nature 555:469-474, 2018; GEO accession ID GSE109381	GBM, RTK II
GSM2403484	Capper D, et al. Nature 555:469-474, 2018; GEO accession ID GSE109381	GBM, RTK II
GSM2403485	Capper D, et al. Nature 555:469-474, 2018; GEO accession ID GSE109381	GBM, RTK II
GSM2403486	Capper D, et al. Nature 555:469-474, 2018; GEO accession ID GSE109381	GBM, RTK II
GSM2403488	Capper D, et al. Nature 555:469-474, 2018; GEO accession ID GSE109381	GBM, RTK II
GSM2403598	Capper D, et al. Nature 555:469-474, 2018; GEO accession ID GSE109381	GBM, RTK II
GSM2403604	Capper D, et al. Nature 555:469-474, 2018; GEO accession ID GSE109381	GBM, RTK II
GSM2403650	Capper D, et al. Nature 555:469-474, 2018; GEO accession ID GSE109381	GBM, RTK II
GSM2403669	Capper D, et al. Nature 555:469-474, 2018; GEO accession ID GSE109381	GBM, RTK II
GSM2403670	Capper D, et al. Nature 555:469-474, 2018; GEO accession ID GSE109381	GBM, RTK II
GSM2403671	Capper D, et al. Nature 555:469-474, 2018; GEO accession ID GSE109381	GBM, RTK II
GSM2403672	Capper D, et al. Nature 555:469-474, 2018; GEO accession ID GSE109381	GBM, RTK II
GSM2403673	Capper D, et al. Nature 555:469-474, 2018; GEO accession ID GSE109381	GBM, RTK II
GSM2403674	Capper D, et al. Nature 555:469-474, 2018; GEO accession ID GSE109381	GBM, RTK II
GSM2403676	Capper D, et al. Nature 555:469-474, 2018; GEO accession ID GSE109381	GBM, RTK II
GSM2403677	Capper D, et al. Nature 555:469-474, 2018; GEO accession ID GSE109381	GBM, RTK II
GSM2403678	Capper D, et al. Nature 555:469-474, 2018; GEO accession ID GSE109381	GBM, RTK II
GSM2403679	Capper D, et al. Nature 555:469-474, 2018; GEO accession ID GSE109381	GBM, RTK II
GSM2403680	Capper D, et al. Nature 555:469-474, 2018; GEO accession ID GSE109381	GBM, RTK II
GSM2403682	Capper D, et al. Nature 555:469-474, 2018; GEO accession ID GSE109381	GBM, RTK II
GSM2403683	Capper D, et al. Nature 555:469-474, 2018; GEO accession ID GSE109381	GBM, RTK II
GSM2403685	Capper D, et al. Nature 555:469-474, 2018; GEO accession ID GSE109381	GBM, RTK II
GSM2403689	Capper D, et al. Nature 555:469-474, 2018; GEO accession ID GSE109381	GBM, RTK II
GSM2403691	Capper D, et al. Nature 555:469-474, 2018; GEO accession ID GSE109381	GBM, RTK II
GSM2403697	Capper D, et al. Nature 555:469-474, 2018; GEO accession ID GSE109381	GBM, RTK II
GSM2403724	Capper D, et al. Nature 555:469-474, 2018; GEO accession ID GSE109381	GBM, RTK II
GSM2403729	Capper D, et al. Nature 555:469-474, 2018; GEO accession ID GSE109381	GBM, RTK II
GSM2404042	Capper D, et al. Nature 555:469-474, 2018; GEO accession ID GSE109381	GBM, RTK II
GSM2404200	Capper D, et al. Nature 555:469-474, 2018; GEO accession ID GSE109381	GBM, RTK II
GSM2404527	Capper D, et al. Nature 555:469-474, 2018; GEO accession ID GSE109381	GBM, RTK II
GSM2404528	Capper D, et al. Nature 555:469-474, 2018; GEO accession ID GSE109381	GBM, RTK II
GSM2404539	Capper D, et al. Nature 555:469-474, 2018; GEO accession ID GSE109381	GBM, RTK II
GSM2404569	Capper D, et al. Nature 555:469-474, 2018; GEO accession ID GSE109381	GBM, RTK II
GSM2404573	Capper D, et al. Nature 555:469-474, 2018; GEO accession ID GSE109381	GBM, RTK II
GSM2404574	Capper D, et al. Nature 555:469-474, 2018; GEO accession ID GSE109381	GBM, RTK II
GSM2404577	Capper D, et al. Nature 555:469-474, 2018; GEO accession ID GSE109381	GBM, RTK II
GSM2404579	Capper D, et al. Nature 555:469-474, 2018; GEO accession ID GSE109381	GBM, RTK II
GSM2404592	Capper D, et al. Nature 555:469-474, 2018; GEO accession ID GSE109381	GBM, RTK II
GSM2404593	Capper D, et al. Nature 555:469-474, 2018; GEO accession ID GSE109381	GBM, RTK II
GSM2404597	Capper D, et al. Nature 555:469-474, 2018; GEO accession ID GSE109381	GBM, RTK II
GSM2404602	Capper D, et al. Nature 555:469-474, 2018; GEO accession ID GSE109381	GBM, RTK II
GSM2404603	Capper D, et al. Nature 555:469-474, 2018; GEO accession ID GSE109381	GBM, RTK II
GSM2404628	Capper D, et al. Nature 555:469-474, 2018; GEO accession ID GSE109381	GBM, RTK II
GSM2404633	Capper D, et al. Nature 555:469-474, 2018; GEO accession ID GSE109381	GBM, RTK II
GSM2404635	Capper D, et al. Nature 555:469-474, 2018; GEO accession ID GSE109381	GBM, RTK II
GSM2404640	Capper D, et al. Nature 555:469-474, 2018; GEO accession ID GSE109381	GBM, RTK II
GSM2404641	Capper D, et al. Nature 555:469-474, 2018; GEO accession ID GSE109381	GBM, RTK II
GSM2404642	Capper D, et al. Nature 555:469-474, 2018; GEO accession ID GSE109381	GBM, RTK II
GSM2404645	Capper D, et al. Nature 555:469-474, 2018; GEO accession ID GSE109381	GBM, RTK II
GSM2404686	Capper D, et al. Nature 555:469-474, 2018; GEO accession ID GSE109381	GBM, RTK II
GSM2404687	Capper D, et al. Nature 555:469-474, 2018; GEO accession ID GSE109381	GBM, RTK II
GSM2404702	Capper D, et al. Nature 555:469-474, 2018; GEO accession ID GSE109381	GBM, RTK II
GSM2404714	Capper D, et al. Nature 555:469-474, 2018; GEO accession ID GSE109381	GBM, RTK II
GSM2404716	Capper D, et al. Nature 555:469-474, 2018; GEO accession ID GSE109381	GBM, RTK II
GSM2404736	Capper D, et al. Nature 555:469-474, 2018; GEO accession ID GSE109381	GBM, RTK II
GSM2404827	Capper D, et al. Nature 555:469-474, 2018; GEO accession ID GSE109381	GBM, RTK II
GSM2404868	Capper D, et al. Nature 555:469-474, 2018; GEO accession ID GSE109381	GBM, RTK II
GSM2404872	Capper D, et al. Nature 555:469-474, 2018; GEO accession ID GSE109381	GBM, RTK II
GSM2404874	Capper D, et al. Nature 555:469-474, 2018; GEO accession ID GSE109381	GBM, RTK II
GSM2404891	Capper D, et al. Nature 555:469-474, 2018; GEO accession ID GSE109381	GBM, RTK II
GSM2404911	Capper D, et al. Nature 555:469-474, 2018; GEO accession ID GSE109381	GBM, RTK II
GSM2404998	Capper D, et al. Nature 555:469-474, 2018; GEO accession ID GSE109381	GBM, RTK II
GSM2405001	Capper D, et al. Nature 555:469-474, 2018; GEO accession ID GSE109381	GBM, RTK II
GSM2405028	Capper D, et al. Nature 555:469-474, 2018; GEO accession ID GSE109381	GBM, RTK II
GSM2405030	Capper D, et al. Nature 555:469-474, 2018; GEO accession ID GSE109381	GBM, RTK II
GSM2405056	Capper D, et al. Nature 555:469-474, 2018; GEO accession ID GSE109381	GBM, RTK II
GSM2405058	Capper D, et al. Nature 555:469-474, 2018; GEO accession ID GSE109381	GBM, RTK II
GSM2405059	Capper D, et al. Nature 555:469-474, 2018; GEO accession ID GSE109381	GBM, RTK II
GSM2405067	Capper D, et al. Nature 555:469-474, 2018; GEO accession ID GSE109381	GBM, RTK II
GSM2405087	Capper D, et al. Nature 555:469-474, 2018; GEO accession ID GSE109381	GBM, RTK II
GSM2405104	Capper D, et al. Nature 555:469-474, 2018; GEO accession ID GSE109381	GBM, RTK II
GSM2405110	Capper D, et al. Nature 555:469-474, 2018; GEO accession ID GSE109381	GBM, RTK II
GSM2405112	Capper D, et al. Nature 555:469-474, 2018; GEO accession ID GSE109381	GBM, RTK II
GSM2405133	Capper D, et al. Nature 555:469-474, 2018; GEO accession ID GSE109381	GBM, RTK II
GSM2405134	Capper D, et al. Nature 555:469-474, 2018; GEO accession ID GSE109381	GBM, RTK II
GSM2405138	Capper D, et al. Nature 555:469-474, 2018; GEO accession ID GSE109381	GBM, RTK II
GSM2405142	Capper D, et al. Nature 555:469-474, 2018; GEO accession ID GSE109381	GBM, RTK II
GSM2405151	Capper D, et al. Nature 555:469-474, 2018; GEO accession ID GSE109381	GBM, RTK II
GSM2405163	Capper D, et al. Nature 555:469-474, 2018; GEO accession ID GSE109381	GBM, RTK II
GSM2405168	Capper D, et al. Nature 555:469-474, 2018; GEO accession ID GSE109381	GBM, RTK II
GSM2405169	Capper D, et al. Nature 555:469-474, 2018; GEO accession ID GSE109381	GBM, RTK II
GSM2405177	Capper D, et al. Nature 555:469-474, 2018; GEO accession ID GSE109381	GBM, RTK II
GSM2405180	Capper D, et al. Nature 555:469-474, 2018; GEO accession ID GSE109381	GBM, RTK II
GSM2405188	Capper D, et al. Nature 555:469-474, 2018; GEO accession ID GSE109381	GBM, RTK II
GSM2405214	Capper D, et al. Nature 555:469-474, 2018; GEO accession ID GSE109381	GBM, RTK II
GSM2405222	Capper D, et al. Nature 555:469-474, 2018; GEO accession ID GSE109381	GBM, RTK II
GSM2405246	Capper D, et al. Nature 555:469-474, 2018; GEO accession ID GSE109381	GBM, RTK II
GSM2405265	Capper D, et al. Nature 555:469-474, 2018; GEO accession ID GSE109381	GBM, RTK II
GSM2405270	Capper D, et al. Nature 555:469-474, 2018; GEO accession ID GSE109381	GBM, RTK II
GSM2405272	Capper D, et al. Nature 555:469-474, 2018; GEO accession ID GSE109381	GBM, RTK II
GSM2405280	Capper D, et al. Nature 555:469-474, 2018; GEO accession ID GSE109381	GBM, RTK II
GSM2405290	Capper D, et al. Nature 555:469-474, 2018; GEO accession ID GSE109381	GBM, RTK II
GSM2405297	Capper D, et al. Nature 555:469-474, 2018; GEO accession ID GSE109381	GBM, RTK II
GSM2405309	Capper D, et al. Nature 555:469-474, 2018; GEO accession ID GSE109381	GBM, RTK II
GSM2405313	Capper D, et al. Nature 555:469-474, 2018; GEO accession ID GSE109381	GBM, RTK II
GSM2405320	Capper D, et al. Nature 555:469-474, 2018; GEO accession ID GSE109381	GBM, RTK II
GSM2405324	Capper D, et al. Nature 555:469-474, 2018; GEO accession ID GSE109381	GBM, RTK II
GSM2405325	Capper D, et al. Nature 555:469-474, 2018; GEO accession ID GSE109381	GBM, RTK II
GSM2405328	Capper D, et al. Nature 555:469-474, 2018; GEO accession ID GSE109381	GBM, RTK II
GSM2405373	Capper D, et al. Nature 555:469-474, 2018; GEO accession ID GSE109381	GBM, RTK II
GSM2405376	Capper D, et al. Nature 555:469-474, 2018; GEO accession ID GSE109381	GBM, RTK II
GSM2405377	Capper D, et al. Nature 555:469-474, 2018; GEO accession ID GSE109381	GBM, RTK II
GSM2405383	Capper D, et al. Nature 555:469-474, 2018; GEO accession ID GSE109381	GBM, RTK II
GSM2405427	Capper D, et al. Nature 555:469-474, 2018; GEO accession ID GSE109381	GBM, RTK II
GSM2405443	Capper D, et al. Nature 555:469-474, 2018; GEO accession ID GSE109381	GBM, RTK II
GSM2405445	Capper D, et al. Nature 555:469-474, 2018; GEO accession ID GSE109381	GBM, RTK II
GSM2405446	Capper D, et al. Nature 555:469-474, 2018; GEO accession ID GSE109381	GBM, RTK II
GSM2405463	Capper D, et al. Nature 555:469-474, 2018; GEO accession ID GSE109381	GBM, RTK II
GSM2405465	Capper D, et al. Nature 555:469-474, 2018; GEO accession ID GSE109381	GBM, RTK II
GSM2405466	Capper D, et al. Nature 555:469-474, 2018; GEO accession ID GSE109381	GBM, RTK II
GSM2405473	Capper D, et al. Nature 555:469-474, 2018; GEO accession ID GSE109381	GBM, RTK II
GSM2405477	Capper D, et al. Nature 555:469-474, 2018; GEO accession ID GSE109381	GBM, RTK II
GSM2405489	Capper D, et al. Nature 555:469-474, 2018; GEO accession ID GSE109381	GBM, RTK II
GSM2405499	Capper D, et al. Nature 555:469-474, 2018; GEO accession ID GSE109381	GBM, RTK II
GSM2405503	Capper D, et al. Nature 555:469-474, 2018; GEO accession ID GSE109381	GBM, RTK II
GSM2405559	Capper D, et al. Nature 555:469-474, 2018; GEO accession ID GSE109381	GBM, RTK II
GSM2405560	Capper D, et al. Nature 555:469-474, 2018; GEO accession ID GSE109381	GBM, RTK II
GSM2404023	Capper D, et al. Nature 555:469-474, 2018; GEO accession ID GSE109381	GBM, RTK III
GSM2404025	Capper D, et al. Nature 555:469-474, 2018; GEO accession ID GSE109381	GBM, RTK III
GSM2404131	Capper D, et al. Nature 555:469-474, 2018; GEO accession ID GSE109381	GBM, RTK III
GSM2404499	Capper D, et al. Nature 555:469-474, 2018; GEO accession ID GSE109381	GBM, RTK III
GSM2404617	Capper D, et al. Nature 555:469-474, 2018; GEO accession ID GSE109381	GBM, RTK III
GSM2404659	Capper D, et al. Nature 555:469-474, 2018; GEO accession ID GSE109381	GBM, RTK III
GSM2404661	Capper D, et al. Nature 555:469-474, 2018; GEO accession ID GSE109381	GBM, RTK III
GSM2404667	Capper D, et al. Nature 555:469-474, 2018; GEO accession ID GSE109381	GBM, RTK III
GSM2404674	Capper D, et al. Nature 555:469-474, 2018; GEO accession ID GSE109381	GBM, RTK III
GSM2405005	Capper D, et al. Nature 555:469-474, 2018; GEO accession ID GSE109381	GBM, RTK III
GSM2405009	Capper D, et al. Nature 555:469-474, 2018; GEO accession ID GSE109381	GBM, RTK III
GSM2405213	Capper D, et al. Nature 555:469-474, 2018; GEO accession ID GSE109381	GBM, RTK III
GSM2405380	Capper D, et al. Nature 555:469-474, 2018; GEO accession ID GSE109381	GBM, RTK III
GSM2403753	Capper D, et al. Nature 555:469-474, 2018; GEO accession ID GSE109381	LGG, DNT
GSM2403755	Capper D, et al. Nature 555:469-474, 2018; GEO accession ID GSE109381	LGG, DNT
GSM2403756	Capper D, et al. Nature 555:469-474, 2018; GEO accession ID GSE109381	LGG, DNT
GSM2403757	Capper D, et al. Nature 555:469-474, 2018; GEO accession ID GSE109381	LGG, DNT
GSM2403760	Capper D, et al. Nature 555:469-474, 2018; GEO accession ID GSE109381	LGG, DNT
GSM2403777	Capper D, et al. Nature 555:469-474, 2018; GEO accession ID GSE109381	LGG, DNT
GSM2403842	Capper D, et al. Nature 555:469-474, 2018; GEO accession ID GSE109381	LGG, DNT
GSM2403999	Capper D, et al. Nature 555:469-474, 2018; GEO accession ID GSE109381	LGG, DNT
GSM2404033	Capper D, et al. Nature 555:469-474, 2018; GEO accession ID GSE109381	LGG, DNT
GSM2404202	Capper D, et al. Nature 555:469-474, 2018; GEO accession ID GSE109381	LGG, DNT
GSM2404299	Capper D, et al. Nature 555:469-474, 2018; GEO accession ID GSE109381	LGG, DNT
GSM2404307	Capper D, et al. Nature 555:469-474, 2018; GEO accession ID GSE109381	LGG, DNT
GSM2404318	Capper D, et al. Nature 555:469-474, 2018; GEO accession ID GSE109381	LGG, DNT
GSM2404321	Capper D, et al. Nature 555:469-474, 2018; GEO accession ID GSE109381	LGG, DNT
GSM2404326	Capper D, et al. Nature 555:469-474, 2018; GEO accession ID GSE109381	LGG, DNT
GSM2404328	Capper D, et al. Nature 555:469-474, 2018; GEO accession ID GSE109381	LGG, DNT
GSM2404330	Capper D, et al. Nature 555:469-474, 2018; GEO accession ID GSE109381	LGG, DNT
GSM2404333	Capper D, et al. Nature 555:469-474, 2018; GEO accession ID GSE109381	LGG, DNT
GSM2404438	Capper D, et al. Nature 555:469-474, 2018; GEO accession ID GSE109381	LGG, DNT
GSM2404482	Capper D, et al. Nature 555:469-474, 2018; GEO accession ID GSE109381	LGG, DNT
GSM2404514	Capper D, et al. Nature 555:469-474, 2018; GEO accession ID GSE109381	LGG, DNT
GSM2404515	Capper D, et al. Nature 555:469-474, 2018; GEO accession ID GSE109381	LGG, DNT
GSM2404516	Capper D, et al. Nature 555:469-474, 2018; GEO accession ID GSE109381	LGG, DNT
GSM2404523	Capper D, et al. Nature 555:469-474, 2018; GEO accession ID GSE109381	LGG, DNT
GSM2404525	Capper D, et al. Nature 555:469-474, 2018; GEO accession ID GSE109381	LGG, DNT
GSM2404531	Capper D, et al. Nature 555:469-474, 2018; GEO accession ID GSE109381	LGG, DNT
GSM2404768	Capper D, et al. Nature 555:469-474, 2018; GEO accession ID GSE109381	LGG, DNT
GSM2404850	Capper D, et al. Nature 555:469-474, 2018; GEO accession ID GSE109381	LGG, DNT
GSM2404871	Capper D, et al. Nature 555:469-474, 2018; GEO accession ID GSE109381	LGG, DNT
GSM2405085	Capper D, et al. Nature 555:469-474, 2018; GEO accession ID GSE109381	LGG, DNT
GSM2405228	Capper D, et al. Nature 555:469-474, 2018; GEO accession ID GSE109381	LGG, DNT
GSM2405268	Capper D, et al. Nature 555:469-474, 2018; GEO accession ID GSE109381	LGG, DNT
GSM2405285	Capper D, et al. Nature 555:469-474, 2018; GEO accession ID GSE109381	LGG, DNT
GSM2405318	Capper D, et al. Nature 555:469-474, 2018; GEO accession ID GSE109381	LGG, DNT
GSM2405454	Capper D, et al. Nature 555:469-474, 2018; GEO accession ID GSE109381	LGG, DNT
GSM2405455	Capper D, et al. Nature 555:469-474, 2018; GEO accession ID GSE109381	LGG, DNT
GSM2405461	Capper D, et al. Nature 555:469-474, 2018; GEO accession ID GSE109381	LGG, DNT
GSM2405462	Capper D, et al. Nature 555:469-474, 2018; GEO accession ID GSE109381	LGG, DNT
GSM2405469	Capper D, et al. Nature 555:469-474, 2018; GEO accession ID GSE109381	LGG, DNT
GSM2405528	Capper D, et al. Nature 555:469-474, 2018; GEO accession ID GSE109381	LGG, DNT
GSM2405529	Capper D, et al. Nature 555:469-474, 2018; GEO accession ID GSE109381	LGG, DNT
GSM2405533	Capper D, et al. Nature 555:469-474, 2018; GEO accession ID GSE109381	LGG, DNT
GSM2405542	Capper D, et al. Nature 555:469-474, 2018; GEO accession ID GSE109381	LGG, DNT
GSM2405543	Capper D, et al. Nature 555:469-474, 2018; GEO accession ID GSE109381	LGG, DNT
GSM2403626	Capper D, et al. Nature 555:469-474, 2018; GEO accession ID GSE109381	LGG, GG
GSM2403815	Capper D, et al. Nature 555:469-474, 2018; GEO accession ID GSE109381	LGG, GG
GSM2404323	Capper D, et al. Nature 555:469-474, 2018; GEO accession ID GSE109381	LGG, GG
GSM2404324	Capper D, et al. Nature 555:469-474, 2018; GEO accession ID GSE109381	LGG, GG
GSM2404325	Capper D, et al. Nature 555:469-474, 2018; GEO accession ID GSE109381	LGG, GG
GSM2404327	Capper D, et al. Nature 555:469-474, 2018; GEO accession ID GSE109381	LGG, GG
GSM2404331	Capper D, et al. Nature 555:469-474, 2018; GEO accession ID GSE109381	LGG, GG
GSM2404332	Capper D, et al. Nature 555:469-474, 2018; GEO accession ID GSE109381	LGG, GG
GSM2404334	Capper D, et al. Nature 555:469-474, 2018; GEO accession ID GSE109381	LGG, GG
GSM2404336	Capper D, et al. Nature 555:469-474, 2018; GEO accession ID GSE109381	LGG, GG
GSM2404337	Capper D, et al. Nature 555:469-474, 2018; GEO accession ID GSE109381	LGG, GG
GSM2404338	Capper D, et al. Nature 555:469-474, 2018; GEO accession ID GSE109381	LGG, GG
GSM2404339	Capper D, et al. Nature 555:469-474, 2018; GEO accession ID GSE109381	LGG, GG
GSM2404340	Capper D, et al. Nature 555:469-474, 2018; GEO accession ID GSE109381	LGG, GG
GSM2404341	Capper D, et al. Nature 555:469-474, 2018; GEO accession ID GSE109381	LGG, GG
GSM2404405	Capper D, et al. Nature 555:469-474, 2018; GEO accession ID GSE109381	LGG, GG
GSM2404477	Capper D, et al. Nature 555:469-474, 2018; GEO accession ID GSE109381	LGG, GG
GSM2405387	Capper D, et al. Nature 555:469-474, 2018; GEO accession ID GSE109381	LGG, GG
GSM2405530	Capper D, et al. Nature 555:469-474, 2018; GEO accession ID GSE109381	LGG, GG
GSM2405532	Capper D, et al. Nature 555:469-474, 2018; GEO accession ID GSE109381	LGG, GG
GSM2405541	Capper D, et al. Nature 555:469-474, 2018; GEO accession ID GSE109381	LGG, GG
GSM2403209	Capper D, et al. Nature 555:469-474, 2018; GEO accession ID GSE109381	LGG, MYB
GSM2403573	Capper D, et al. Nature 555:469-474, 2018; GEO accession ID GSE109381	LGG, MYB
GSM2403575	Capper D, et al. Nature 555:469-474, 2018; GEO accession ID GSE109381	LGG, MYB
GSM2403576	Capper D, et al. Nature 555:469-474, 2018; GEO accession ID GSE109381	LGG, MYB
GSM2403577	Capper D, et al. Nature 555:469-474, 2018; GEO accession ID GSE109381	LGG, MYB
GSM2403578	Capper D, et al. Nature 555:469-474, 2018; GEO accession ID GSE109381	LGG, MYB
GSM2403579	Capper D, et al. Nature 555:469-474, 2018; GEO accession ID GSE109381	LGG, MYB
GSM2403580	Capper D, et al. Nature 555:469-474, 2018; GEO accession ID GSE109381	LGG, MYB
GSM2403581	Capper D, et al. Nature 555:469-474, 2018; GEO accession ID GSE109381	LGG, MYB
GSM2403582	Capper D, et al. Nature 555:469-474, 2018; GEO accession ID GSE109381	LGG, MYB
GSM2404101	Capper D, et al. Nature 555:469-474, 2018; GEO accession ID GSE109381	LGG, MYB
GSM2404111	Capper D, et al. Nature 555:469-474, 2018; GEO accession ID GSE109381	LGG, MYB
GSM2404317	Capper D, et al. Nature 555:469-474, 2018; GEO accession ID GSE109381	LGG, MYB
GSM2404322	Capper D, et al. Nature 555:469-474, 2018; GEO accession ID GSE109381	LGG, MYB
GSM2404329	Capper D, et al. Nature 555:469-474, 2018; GEO accession ID GSE109381	LGG, MYB
GSM2404521	Capper D, et al. Nature 555:469-474, 2018; GEO accession ID GSE109381	LGG, MYB
GSM2404721	Capper D, et al. Nature 555:469-474, 2018; GEO accession ID GSE109381	LGG, MYB
GSM2405063	Capper D, et al. Nature 555:469-474, 2018; GEO accession ID GSE109381	LGG, MYB
GSM2405456	Capper D, et al. Nature 555:469-474, 2018; GEO accession ID GSE109381	LGG, MYB
GSM2405468	Capper D, et al. Nature 555:469-474, 2018; GEO accession ID GSE109381	LGG, MYB
GSM2405476	Capper D, et al. Nature 555:469-474, 2018; GEO accession ID GSE109381	LGG, MYB
GSM2405531	Capper D, et al. Nature 555:469-474, 2018; GEO accession ID GSE109381	LGG, MYB
GSM2402892	Capper D, et al. Nature 555:469-474, 2018; GEO accession ID GSE109381	LGG, PA MID
GSM2402895	Capper D, et al. Nature 555:469-474, 2018; GEO accession ID GSE109381	LGG, PA MID
GSM2402897	Capper D, et al. Nature 555:469-474, 2018; GEO accession ID GSE109381	LGG, PA MID
GSM2402905	Capper D, et al. Nature 555:469-474, 2018; GEO accession ID GSE109381	LGG, PA MID
GSM2402929	Capper D, et al. Nature 555:469-474, 2018; GEO accession ID GSE109381	LGG, PA MID
GSM2402930	Capper D, et al. Nature 555:469-474, 2018; GEO accession ID GSE109381	LGG, PA MID
GSM2402971	Capper D, et al. Nature 555:469-474, 2018; GEO accession ID GSE109381	LGG, PA MID
GSM2402973	Capper D, et al. Nature 555:469-474, 2018; GEO accession ID GSE109381	LGG, PA MID
GSM2403030	Capper D, et al. Nature 555:469-474, 2018; GEO accession ID GSE109381	LGG, PA MID
GSM2403085	Capper D, et al. Nature 555:469-474, 2018; GEO accession ID GSE109381	LGG, PA MID
GSM2403151	Capper D, et al. Nature 555:469-474, 2018; GEO accession ID GSE109381	LGG, PA MID
GSM2403155	Capper D, et al. Nature 555:469-474, 2018; GEO accession ID GSE109381	LGG, PA MID
GSM2403165	Capper D, et al. Nature 555:469-474, 2018; GEO accession ID GSE109381	LGG, PA MID
GSM2403170	Capper D, et al. Nature 555:469-474, 2018; GEO accession ID GSE109381	LGG, PA MID
GSM2403219	Capper D, et al. Nature 555:469-474, 2018; GEO accession ID GSE109381	LGG, PA MID
GSM2403225	Capper D, et al. Nature 555:469-474, 2018; GEO accession ID GSE109381	LGG, PA MID
GSM2403421	Capper D, et al. Nature 555:469-474, 2018; GEO accession ID GSE109381	LGG, PA MID
GSM2403422	Capper D, et al. Nature 555:469-474, 2018; GEO accession ID GSE109381	LGG, PA MID
GSM2403423	Capper D, et al. Nature 555:469-474, 2018; GEO accession ID GSE109381	LGG, PA MID
GSM2403448	Capper D, et al. Nature 555:469-474, 2018; GEO accession ID GSE109381	LGG, PA MID
GSM2403451	Capper D, et al. Nature 555:469-474, 2018; GEO accession ID GSE109381	LGG, PA MID
GSM2403453	Capper D, et al. Nature 555:469-474, 2018; GEO accession ID GSE109381	LGG, PA MID
GSM2403460	Capper D, et al. Nature 555:469-474, 2018; GEO accession ID GSE109381	LGG, PA MID
GSM2403494	Capper D, et al. Nature 555:469-474, 2018; GEO accession ID GSE109381	LGG, PA MID
GSM2403568	Capper D, et al. Nature 555:469-474, 2018; GEO accession ID GSE109381	LGG, PA MID
GSM2403583	Capper D, et al. Nature 555:469-474, 2018; GEO accession ID GSE109381	LGG, PA MID
GSM2404036	Capper D, et al. Nature 555:469-474, 2018; GEO accession ID GSE109381	LGG, PA MID
GSM2404047	Capper D, et al. Nature 555:469-474, 2018; GEO accession ID GSE109381	LGG, PA MID
GSM2404190	Capper D, et al. Nature 555:469-474, 2018; GEO accession ID GSE109381	LGG, PA MID
GSM2404550	Capper D, et al. Nature 555:469-474, 2018; GEO accession ID GSE109381	LGG, PA MID
GSM2404770	Capper D, et al. Nature 555:469-474, 2018; GEO accession ID GSE109381	LGG, PA MID
GSM2405114	Capper D, et al. Nature 555:469-474, 2018; GEO accession ID GSE109381	LGG, PA MID
GSM2405216	Capper D, et al. Nature 555:469-474, 2018; GEO accession ID GSE109381	LGG, PA MID
GSM2405252	Capper D, et al. Nature 555:469-474, 2018; GEO accession ID GSE109381	LGG, PA MID
GSM2405274	Capper D, et al. Nature 555:469-474, 2018; GEO accession ID GSE109381	LGG, PA MID
GSM2405378	Capper D, et al. Nature 555:469-474, 2018; GEO accession ID GSE109381	LGG, PA MID
GSM2405426	Capper D, et al. Nature 555:469-474, 2018; GEO accession ID GSE109381	LGG, PA MID
GSM2405507	Capper D, et al. Nature 555:469-474, 2018; GEO accession ID GSE109381	LGG, PA MID
GSM2402884	Capper D, et al. Nature 555:469-474, 2018; GEO accession ID GSE109381	LGG, PA PF
GSM2402885	Capper D, et al. Nature 555:469-474, 2018; GEO accession ID GSE109381	LGG, PA PF
GSM2402887	Capper D, et al. Nature 555:469-474, 2018; GEO accession ID GSE109381	LGG, PA PF
GSM2402888	Capper D, et al. Nature 555:469-474, 2018; GEO accession ID GSE109381	LGG, PA PF
GSM2402889	Capper D, et al. Nature 555:469-474, 2018; GEO accession ID GSE109381	LGG, PA PF
GSM2402890	Capper D, et al. Nature 555:469-474, 2018; GEO accession ID GSE109381	LGG, PA PF
GSM2402891	Capper D, et al. Nature 555:469-474, 2018; GEO accession ID GSE109381	LGG, PA PF
GSM2402893	Capper D, et al. Nature 555:469-474, 2018; GEO accession ID GSE109381	LGG, PA PF
GSM2402894	Capper D, et al. Nature 555:469-474, 2018; GEO accession ID GSE109381	LGG, PA PF
GSM2402896	Capper D, et al. Nature 555:469-474, 2018; GEO accession ID GSE109381	LGG, PA PF
GSM2402898	Capper D, et al. Nature 555:469-474, 2018; GEO accession ID GSE109381	LGG, PA PF
GSM2402899	Capper D, et al. Nature 555:469-474, 2018; GEO accession ID GSE109381	LGG, PA PF
GSM2402900	Capper D, et al. Nature 555:469-474, 2018; GEO accession ID GSE109381	LGG, PA PF
GSM2402901	Capper D, et al. Nature 555:469-474, 2018; GEO accession ID GSE109381	LGG, PA PF
GSM2402902	Capper D, et al. Nature 555:469-474, 2018; GEO accession ID GSE109381	LGG, PA PF
GSM2402903	Capper D, et al. Nature 555:469-474, 2018; GEO accession ID GSE109381	LGG, PA PF
GSM2402904	Capper D, et al. Nature 555:469-474, 2018; GEO accession ID GSE109381	LGG, PA PF
GSM2402906	Capper D, et al. Nature 555:469-474, 2018; GEO accession ID GSE109381	LGG, PA PF
GSM2402907	Capper D, et al. Nature 555:469-474, 2018; GEO accession ID GSE109381	LGG, PA PF
GSM2402909	Capper D, et al. Nature 555:469-474, 2018; GEO accession ID GSE109381	LGG, PA PF
GSM2402923	Capper D, et al. Nature 555:469-474, 2018; GEO accession ID GSE109381	LGG, PA PF
GSM2402924	Capper D, et al. Nature 555:469-474, 2018; GEO accession ID GSE109381	LGG, PA PF
GSM2402926	Capper D, et al. Nature 555:469-474, 2018; GEO accession ID GSE109381	LGG, PA PF
GSM2402927	Capper D, et al. Nature 555:469-474, 2018; GEO accession ID GSE109381	LGG, PA PF
GSM2402931	Capper D, et al. Nature 555:469-474, 2018; GEO accession ID GSE109381	LGG, PA PF
GSM2402932	Capper D, et al. Nature 555:469-474, 2018; GEO accession ID GSE109381	LGG, PA PF
GSM2402964	Capper D, et al. Nature 555:469-474, 2018; GEO accession ID GSE109381	LGG, PA PF
GSM2402965	Capper D, et al. Nature 555:469-474, 2018; GEO accession ID GSE109381	LGG, PA PF
GSM2402967	Capper D, et al. Nature 555:469-474, 2018; GEO accession ID GSE109381	LGG, PA PF
GSM2402968	Capper D, et al. Nature 555:469-474, 2018; GEO accession ID GSE109381	LGG, PA PF
GSM2402969	Capper D, et al. Nature 555:469-474, 2018; GEO accession ID GSE109381	LGG, PA PF
GSM2402970	Capper D, et al. Nature 555:469-474, 2018; GEO accession ID GSE109381	LGG, PA PF
GSM2402972	Capper D, et al. Nature 555:469-474, 2018; GEO accession ID GSE109381	LGG, PA PF
GSM2403029	Capper D, et al. Nature 555:469-474, 2018; GEO accession ID GSE109381	LGG, PA PF
GSM2403031	Capper D, et al. Nature 555:469-474, 2018; GEO accession ID GSE109381	LGG, PA PF
GSM2403084	Capper D, et al. Nature 555:469-474, 2018; GEO accession ID GSE109381	LGG, PA PF
GSM2403086	Capper D, et al. Nature 555:469-474, 2018; GEO accession ID GSE109381	LGG, PA PF
GSM2403139	Capper D, et al. Nature 555:469-474, 2018; GEO accession ID GSE109381	LGG, PA PF
GSM2403140	Capper D, et al. Nature 555:469-474, 2018; GEO accession ID GSE109381	LGG, PA PF
GSM2403141	Capper D, et al. Nature 555:469-474, 2018; GEO accession ID GSE109381	LGG, PA PF
GSM2403142	Capper D, et al. Nature 555:469-474, 2018; GEO accession ID GSE109381	LGG, PA PF
GSM2403149	Capper D, et al. Nature 555:469-474, 2018; GEO accession ID GSE109381	LGG, PA PF
GSM2403150	Capper D, et al. Nature 555:469-474, 2018; GEO accession ID GSE109381	LGG, PA PF
GSM2403152	Capper D, et al. Nature 555:469-474, 2018; GEO accession ID GSE109381	LGG, PA PF
GSM2403153	Capper D, et al. Nature 555:469-474, 2018; GEO accession ID GSE109381	LGG, PA PF
GSM2403154	Capper D, et al. Nature 555:469-474, 2018; GEO accession ID GSE109381	LGG, PA PF
GSM2403156	Capper D, et al. Nature 555:469-474, 2018; GEO accession ID GSE109381	LGG, PA PF
GSM2403157	Capper D, et al. Nature 555:469-474, 2018; GEO accession ID GSE109381	LGG, PA PF
GSM2403158	Capper D, et al. Nature 555:469-474, 2018; GEO accession ID GSE109381	LGG, PA PF
GSM2403159	Capper D, et al. Nature 555:469-474, 2018; GEO accession ID GSE109381	LGG, PA PF
GSM2403160	Capper D, et al. Nature 555:469-474, 2018; GEO accession ID GSE109381	LGG, PA PF
GSM2403161	Capper D, et al. Nature 555:469-474, 2018; GEO accession ID GSE109381	LGG, PA PF
GSM2403162	Capper D, et al. Nature 555:469-474, 2018; GEO accession ID GSE109381	LGG, PA PF
GSM2403163	Capper D, et al. Nature 555:469-474, 2018; GEO accession ID GSE109381	LGG, PA PF
GSM2403164	Capper D, et al. Nature 555:469-474, 2018; GEO accession ID GSE109381	LGG, PA PF
GSM2403166	Capper D, et al. Nature 555:469-474, 2018; GEO accession ID GSE109381	LGG, PA PF
GSM2403167	Capper D, et al. Nature 555:469-474, 2018; GEO accession ID GSE109381	LGG, PA PF
GSM2403168	Capper D, et al. Nature 555:469-474, 2018; GEO accession ID GSE109381	LGG, PA PF
GSM2403169	Capper D, et al. Nature 555:469-474, 2018; GEO accession ID GSE109381	LGG, PA PF
GSM2403171	Capper D, et al. Nature 555:469-474, 2018; GEO accession ID GSE109381	LGG, PA PF
GSM2403172	Capper D, et al. Nature 555:469-474, 2018; GEO accession ID GSE109381	LGG, PA PF
GSM2403173	Capper D, et al. Nature 555:469-474, 2018; GEO accession ID GSE109381	LGG, PA PF
GSM2403174	Capper D, et al. Nature 555:469-474, 2018; GEO accession ID GSE109381	LGG, PA PF
GSM2403175	Capper D, et al. Nature 555:469-474, 2018; GEO accession ID GSE109381	LGG, PA PF
GSM2403176	Capper D, et al. Nature 555:469-474, 2018; GEO accession ID GSE109381	LGG, PA PF
GSM2403177	Capper D, et al. Nature 555:469-474, 2018; GEO accession ID GSE109381	LGG, PA PF
GSM2403178	Capper D, et al. Nature 555:469-474, 2018; GEO accession ID GSE109381	LGG, PA PF
GSM2403179	Capper D, et al. Nature 555:469-474, 2018; GEO accession ID GSE109381	LGG, PA PF
GSM2403180	Capper D, et al. Nature 555:469-474, 2018; GEO accession ID GSE109381	LGG, PA PF
GSM2403181	Capper D, et al. Nature 555:469-474, 2018; GEO accession ID GSE109381	LGG, PA PF
GSM2403217	Capper D, et al. Nature 555:469-474, 2018; GEO accession ID GSE109381	LGG, PA PF
GSM2403218	Capper D, et al. Nature 555:469-474, 2018; GEO accession ID GSE109381	LGG, PA PF
GSM2403220	Capper D, et al. Nature 555:469-474, 2018; GEO accession ID GSE109381	LGG, PA PF
GSM2403221	Capper D, et al. Nature 555:469-474, 2018; GEO accession ID GSE109381	LGG, PA PF
GSM2403222	Capper D, et al. Nature 555:469-474, 2018; GEO accession ID GSE109381	LGG, PA PF
GSM2403224	Capper D, et al. Nature 555:469-474, 2018; GEO accession ID GSE109381	LGG, PA PF
GSM2403442	Capper D, et al. Nature 555:469-474, 2018; GEO accession ID GSE109381	LGG, PA PF
GSM2403443	Capper D, et al. Nature 555:469-474, 2018; GEO accession ID GSE109381	LGG, PA PF
GSM2403444	Capper D, et al. Nature 555:469-474, 2018; GEO accession ID GSE109381	LGG, PA PF
GSM2403445	Capper D, et al. Nature 555:469-474, 2018; GEO accession ID GSE109381	LGG, PA PF
GSM2403446	Capper D, et al. Nature 555:469-474, 2018; GEO accession ID GSE109381	LGG, PA PF
GSM2403447	Capper D, et al. Nature 555:469-474, 2018; GEO accession ID GSE109381	LGG, PA PF
GSM2403449	Capper D, et al. Nature 555:469-474, 2018; GEO accession ID GSE109381	LGG, PA PF
GSM2403450	Capper D, et al. Nature 555:469-474, 2018; GEO accession ID GSE109381	LGG, PA PF
GSM2403452	Capper D, et al. Nature 555:469-474, 2018; GEO accession ID GSE109381	LGG, PA PF
GSM2403454	Capper D, et al. Nature 555:469-474, 2018; GEO accession ID GSE109381	LGG, PA PF
GSM2403456	Capper D, et al. Nature 555:469-474, 2018; GEO accession ID GSE109381	LGG, PA PF
GSM2403457	Capper D, et al. Nature 555:469-474, 2018; GEO accession ID GSE109381	LGG, PA PF
GSM2403458	Capper D, et al. Nature 555:469-474, 2018; GEO accession ID GSE109381	LGG, PA PF
GSM2403459	Capper D, et al. Nature 555:469-474, 2018; GEO accession ID GSE109381	LGG, PA PF
GSM2403461	Capper D, et al. Nature 555:469-474, 2018; GEO accession ID GSE109381	LGG, PA PF
GSM2403491	Capper D, et al. Nature 555:469-474, 2018; GEO accession ID GSE109381	LGG, PA PF
GSM2403492	Capper D, et al. Nature 555:469-474, 2018; GEO accession ID GSE109381	LGG, PA PF
GSM2403493	Capper D, et al. Nature 555:469-474, 2018; GEO accession ID GSE109381	LGG, PA PF
GSM2403510	Capper D, et al. Nature 555:469-474, 2018; GEO accession ID GSE109381	LGG, PA PF
GSM2403611	Capper D, et al. Nature 555:469-474, 2018; GEO accession ID GSE109381	LGG, PA PF
GSM2404000	Capper D, et al. Nature 555:469-474, 2018; GEO accession ID GSE109381	LGG, PA PF
GSM2404264	Capper D, et al. Nature 555:469-474, 2018; GEO accession ID GSE109381	LGG, PA PF
GSM2404377	Capper D, et al. Nature 555:469-474, 2018; GEO accession ID GSE109381	LGG, PA PF
GSM2404439	Capper D, et al. Nature 555:469-474, 2018; GEO accession ID GSE109381	LGG, PA PF
GSM2404549	Capper D, et al. Nature 555:469-474, 2018; GEO accession ID GSE109381	LGG, PA PF
GSM2404567	Capper D, et al. Nature 555:469-474, 2018; GEO accession ID GSE109381	LGG, PA PF
GSM2404786	Capper D, et al. Nature 555:469-474, 2018; GEO accession ID GSE109381	LGG, PA PF
GSM2404791	Capper D, et al. Nature 555:469-474, 2018; GEO accession ID GSE109381	LGG, PA PF
GSM2404831	Capper D, et al. Nature 555:469-474, 2018; GEO accession ID GSE109381	LGG, PA PF
GSM2404873	Capper D, et al. Nature 555:469-474, 2018; GEO accession ID GSE109381	LGG, PA PF
GSM2404877	Capper D, et al. Nature 555:469-474, 2018; GEO accession ID GSE109381	LGG, PA PF
GSM2404916	Capper D, et al. Nature 555:469-474, 2018; GEO accession ID GSE109381	LGG, PA PF
GSM2405119	Capper D, et al. Nature 555:469-474, 2018; GEO accession ID GSE109381	LGG, PA PF
GSM2405154	Capper D, et al. Nature 555:469-474, 2018; GEO accession ID GSE109381	LGG, PA PF
GSM2405301	Capper D, et al. Nature 555:469-474, 2018; GEO accession ID GSE109381	LGG, PA PF
GSM2405459	Capper D, et al. Nature 555:469-474, 2018; GEO accession ID GSE109381	LGG, PA PF
GSM2405460	Capper D, et al. Nature 555:469-474, 2018; GEO accession ID GSE109381	LGG, PA PF
GSM2405516	Capper D, et al. Nature 555:469-474, 2018; GEO accession ID GSE109381	LGG, PA PF
GSM2402922	Capper D, et al. Nature 555:469-474, 2018; GEO accession ID GSE109381	LGG, PA/GG ST
GSM2403509	Capper D, et al. Nature 555:469-474, 2018; GEO accession ID GSE109381	LGG, PA/GG ST
GSM2403610	Capper D, et al. Nature 555:469-474, 2018; GEO accession ID GSE109381	LGG, PA/GG ST
GSM2403615	Capper D, et al. Nature 555:469-474, 2018; GEO accession ID GSE109381	LGG, PA/GG ST
GSM2403658	Capper D, et al. Nature 555:469-474, 2018; GEO accession ID GSE109381	LGG, PA/GG ST
GSM2403703	Capper D, et al. Nature 555:469-474, 2018; GEO accession ID GSE109381	LGG, PA/GG ST
GSM2403708	Capper D, et al. Nature 555:469-474, 2018; GEO accession ID GSE109381	LGG, PA/GG ST
GSM2403709	Capper D, et al. Nature 555:469-474, 2018; GEO accession ID GSE109381	LGG, PA/GG ST
GSM2403743	Capper D, et al. Nature 555:469-474, 2018; GEO accession ID GSE109381	LGG, PA/GG ST
GSM2403814	Capper D, et al. Nature 555:469-474, 2018; GEO accession ID GSE109381	LGG, PA/GG ST
GSM2404040	Capper D, et al. Nature 555:469-474, 2018; GEO accession ID GSE109381	LGG, PA/GG ST
GSM2404319	Capper D, et al. Nature 555:469-474, 2018; GEO accession ID GSE109381	LGG, PA/GG ST
GSM2404335	Capper D, et al. Nature 555:469-474, 2018; GEO accession ID GSE109381	LGG, PA/GG ST
GSM2404476	Capper D, et al. Nature 555:469-474, 2018; GEO accession ID GSE109381	LGG, PA/GG ST
GSM2404583	Capper D, et al. Nature 555:469-474, 2018; GEO accession ID GSE109381	LGG, PA/GG ST
GSM2404769	Capper D, et al. Nature 555:469-474, 2018; GEO accession ID GSE109381	LGG, PA/GG ST
GSM2404771	Capper D, et al. Nature 555:469-474, 2018; GEO accession ID GSE109381	LGG, PA/GG ST
GSM2404847	Capper D, et al. Nature 555:469-474, 2018; GEO accession ID GSE109381	LGG, PA/GG ST
GSM2405145	Capper D, et al. Nature 555:469-474, 2018; GEO accession ID GSE109381	LGG, PA/GG ST
GSM2405250	Capper D, et al. Nature 555:469-474, 2018; GEO accession ID GSE109381	LGG, PA/GG ST
GSM2405284	Capper D, et al. Nature 555:469-474, 2018; GEO accession ID GSE109381	LGG, PA/GG ST
GSM2405330	Capper D, et al. Nature 555:469-474, 2018; GEO accession ID GSE109381	LGG, PA/GG ST
GSM2405334	Capper D, et al. Nature 555:469-474, 2018; GEO accession ID GSE109381	LGG, PA/GG ST
GSM2405491	Capper D, et al. Nature 555:469-474, 2018; GEO accession ID GSE109381	LGG, PA/GG ST
GSM2402908	Capper D, et al. Nature 555:469-474, 2018; GEO accession ID GSE109381	LGG, RGNT
GSM2403758	Capper D, et al. Nature 555:469-474, 2018; GEO accession ID GSE109381	LGG, RGNT
GSM2404552	Capper D, et al. Nature 555:469-474, 2018; GEO accession ID GSE109381	LGG, RGNT
GSM2405095	Capper D, et al. Nature 555:469-474, 2018; GEO accession ID GSE109381	LGG, RGNT
GSM2405186	Capper D, et al. Nature 555:469-474, 2018; GEO accession ID GSE109381	LGG, RGNT
GSM2405368	Capper D, et al. Nature 555:469-474, 2018; GEO accession ID GSE109381	LGG, RGNT
GSM2405369	Capper D, et al. Nature 555:469-474, 2018; GEO accession ID GSE109381	LGG, RGNT
GSM2405434	Capper D, et al. Nature 555:469-474, 2018; GEO accession ID GSE109381	LGG, RGNT
GSM2405637	Capper D, et al. Nature 555:469-474, 2018; GEO accession ID GSE109381	LGG, RGNT
GSM2403651	Capper D, et al. Nature 555:469-474, 2018; GEO accession ID GSE109381	PXA
GSM2403652	Capper D, et al. Nature 555:469-474, 2018; GEO accession ID GSE109381	PXA
GSM2403653	Capper D, et al. Nature 555:469-474, 2018; GEO accession ID GSE109381	PXA
GSM2403654	Capper D, et al. Nature 555:469-474, 2018; GEO accession ID GSE109381	PXA
GSM2403655	Capper D, et al. Nature 555:469-474, 2018; GEO accession ID GSE109381	PXA
GSM2403656	Capper D, et al. Nature 555:469-474, 2018; GEO accession ID GSE109381	PXA
GSM2403657	Capper D, et al. Nature 555:469-474, 2018; GEO accession ID GSE109381	PXA
GSM2403968	Capper D, et al. Nature 555:469-474, 2018; GEO accession ID GSE109381	PXA
GSM2403998	Capper D, et al. Nature 555:469-474, 2018; GEO accession ID GSE109381	PXA
GSM2404027	Capper D, et al. Nature 555:469-474, 2018; GEO accession ID GSE109381	PXA
GSM2404320	Capper D, et al. Nature 555:469-474, 2018; GEO accession ID GSE109381	PXA
GSM2404448	Capper D, et al. Nature 555:469-474, 2018; GEO accession ID GSE109381	PXA
GSM2404492	Capper D, et al. Nature 555:469-474, 2018; GEO accession ID GSE109381	PXA
GSM2404498	Capper D, et al. Nature 555:469-474, 2018; GEO accession ID GSE109381	PXA
GSM2404503	Capper D, et al. Nature 555:469-474, 2018; GEO accession ID GSE109381	PXA
GSM2404504	Capper D, et al. Nature 555:469-474, 2018; GEO accession ID GSE109381	PXA
GSM2404536	Capper D, et al. Nature 555:469-474, 2018; GEO accession ID GSE109381	PXA
GSM2404563	Capper D, et al. Nature 555:469-474, 2018; GEO accession ID GSE109381	PXA
GSM2404669	Capper D, et al. Nature 555:469-474, 2018; GEO accession ID GSE109381	PXA
GSM2404704	Capper D, et al. Nature 555:469-474, 2018; GEO accession ID GSE109381	PXA
GSM2404705	Capper D, et al. Nature 555:469-474, 2018; GEO accession ID GSE109381	PXA
GSM2404706	Capper D, et al. Nature 555:469-474, 2018; GEO accession ID GSE109381	PXA
GSM2404709	Capper D, et al. Nature 555:469-474, 2018; GEO accession ID GSE109381	PXA
GSM2404710	Capper D, et al. Nature 555:469-474, 2018; GEO accession ID GSE109381	PXA
GSM2404778	Capper D, et al. Nature 555:469-474, 2018; GEO accession ID GSE109381	PXA
GSM2404787	Capper D, et al. Nature 555:469-474, 2018; GEO accession ID GSE109381	PXA
GSM2404918	Capper D, et al. Nature 555:469-474, 2018; GEO accession ID GSE109381	PXA
GSM2405032	Capper D, et al. Nature 555:469-474, 2018; GEO accession ID GSE109381	PXA
GSM2405033	Capper D, et al. Nature 555:469-474, 2018; GEO accession ID GSE109381	PXA
GSM2405034	Capper D, et al. Nature 555:469-474, 2018; GEO accession ID GSE109381	PXA
GSM2405054	Capper D, et al. Nature 555:469-474, 2018; GEO accession ID GSE109381	PXA
GSM2405076	Capper D, et al. Nature 555:469-474, 2018; GEO accession ID GSE109381	PXA
GSM2405153	Capper D, et al. Nature 555:469-474, 2018; GEO accession ID GSE109381	PXA
GSM2405203	Capper D, et al. Nature 555:469-474, 2018; GEO accession ID GSE109381	PXA
GSM2405336	Capper D, et al. Nature 555:469-474, 2018; GEO accession ID GSE109381	PXA
GSM2405337	Capper D, et al. Nature 555:469-474, 2018; GEO accession ID GSE109381	PXA
GSM2405374	Capper D, et al. Nature 555:469-474, 2018; GEO accession ID GSE109381	PXA
GSM2405480	Capper D, et al. Nature 555:469-474, 2018; GEO accession ID GSE109381	PXA
GSM2405481	Capper D, et al. Nature 555:469-474, 2018; GEO accession ID GSE109381	PXA
GSM2405482	Capper D, et al. Nature 555:469-474, 2018; GEO accession ID GSE109381	PXA
GSM2405483	Capper D, et al. Nature 555:469-474, 2018; GEO accession ID GSE109381	PXA
GSM2405484	Capper D, et al. Nature 555:469-474, 2018; GEO accession ID GSE109381	PXA
GSM2405485	Capper D, et al. Nature 555:469-474, 2018; GEO accession ID GSE109381	PXA
GSM2405486	Capper D, et al. Nature 555:469-474, 2018; GEO accession ID GSE109381	PXA

## Sheet: Table S7 DKFZ classifier scores
Supplementary Table 7. Random forest methylation classifier results for the 8 LGNET with FGFR2 fusions using the DKFZ MolecularNeuropathology.org online classifier tool (version 11b4).
Patient	GEO sample ID	Beadchip ID	Strip	Tumor location	Histologic diagnosis	FGFR2 alteration	DKFZ random forest methylation class prediction	Calibrated Score	Methylation class of closest match for unclassifiable tumors using DKFZ random forest prediction	Calibrated Score
#2	GSM5241453	204667540042	R01C01	L temporal	PLNTY	FGFR2-ACTR1A fusion	LGG, ganglioglioma	0.94	N/A	N/A
#3	GSM5241454	204667540042	R02C01	R temporal	mixed MVNT/Ganglioglioma	FGFR2-INA fusion	no match	N/A	control tissue, hemispheric cortex	0.49
#4	GSM5241455	204667540042	R03C01	L temporal	PLNTY	FGFR2-INA fusion	no match	N/A	LGG, ganglioglioma	0.3
#5	GSM5241456	204667540042	R04C01	R temporal	Ganglioglioma	FGFR2-KIAA1598 fusion	no match	N/A	LGG, ganglioglioma	0.72
#6	GSM5241457	204667540042	R05C01	L occipital	Ganglioglioma	FGFR2-INA fusion	no match	N/A	LGG, ganglioglioma	0.74
#7	GSM5241458	204667540042	R06C01	R temporal	PLNTY	FGFR2-INA fusion	no match	N/A	LGG, ganglioglioma	0.65
#8	GSM5241459	204667540042	R07C01	R parietal	LGNET, NOS (favor DNT)	FGFR2-OPTN fusion	no match	N/A	LGG, ganglioglioma	0.59
#9	GSM5241460	204667540042	R08C01	R temporal	PLNTY	FGFR2 rearrangement	LGG, ganglioglioma	0.94	N/A	N/A
	GEO project ID: GSE172081

## Sheet: Table S8 DMR FGFR2 hypermethyl
Supplementary Table 8. Differentially methylated regions ranked by mean beta-value fold change for those regions which are hypermethylated in FGFR2-fused LGNET relative to ganglioglioma.
chromosome	start	end	width	no.cpgs	minfdr	Stouffer	meanbetafc	gene
chr6	166746926	166746933	8	2	1.26852e-90	5.78035e-23	0.447521	HNRNPA1P49-001
chr5	428068	428101	34	2	0	2.47856e-16	0.434399	AHRR-011
chr11	68183850	68183902	53	2	0	4.02332e-15	0.432225	NA
chr1	204970383	204970430	48	2	0	2.83178e-17	0.421828	NA
chr17	38928324	38928380	57	2	0	4.55468e-17	0.415787	KRT26-001
chr4	3522139	3522186	48	2	8.88545e-196	1.89626e-19	0.365038	NA
chr7	616628	616716	89	2	1.08359e-117	1.17239e-27	0.361148	NA
chr2	228324937	228324983	47	2	8.3798e-289	1.29202e-13	0.350979	NA
chr11	134252804	134252845	42	2	2.83289e-28	5.9167e-08	0.346044	NA
chr10	46991996	46992053	58	2	1.06303e-121	1.37656e-19	0.343875	NA
chr4	187422035	187422119	85	4	2.35228e-64	1.52795e-13	0.343356	RNU6-1055P-201	F11-AS1-004	F11-AS1-001	F11-AS1-003
chr6	1624386	1624442	57	2	5.23855e-64	2.09803e-12	0.333744	GMDS-005	GMDS-003	GMDS-004
chr3	11058836	11058843	8	2	1.67406e-24	6.47013e-11	0.327008	SLC6A1-004	SLC6A1-201
chr19	17504632	17504687	56	2	2.00861e-23	5.92211e-12	0.322604	CTD-2521M24.5-001
chr10	135379215	135379242	28	2	1.16171e-20	7.42095e-10	0.317704	SYCE1-004	SYCE1-201	SYCE1-002
chr7	4830343	4830402	60	2	0	5.6237e-25	0.31398	AP5Z1-008
chr6	7142024	7142066	43	2	1.48658e-41	2.84085e-17	0.313816	NA
chr7	157281167	157281251	85	2	4.22052e-29	2.71997e-15	0.313724	NA
chr5	31908408	31908512	105	3	0	7.29225e-13	0.309975	TPT1P5-001
chr6	31922367	31922463	97	2	4.93698e-36	1.43372e-17	0.309891	NA
chr2	134949571	134949671	101	2	7.66394e-72	1.17117e-16	0.305721	NA
chr7	66369076	66369176	101	2	8.07333e-47	1.18339e-17	0.30225	RP11-458F8.4-001
chr8	139613712	139613769	58	3	2.99102e-29	1.16615e-14	0.302071	NA
chr7	130130740	130130753	14	3	6.42711e-52	5.65765e-16	0.29832	MEST-001	MEST-201	MEST-009	MEST-011	MEST-005	MEST-010
chr8	103750821	103751006	186	4	1.01576e-28	8.51908e-20	0.298113	NA
chr14	95876996	95877009	14	2	1.16696e-150	4.18266e-10	0.292147	LINC00341-001	LINC00341-201
chr19	58554479	58554527	49	2	1.20516e-26	1.30552e-11	0.290561	LETM1P2-001
chr10	1451381	1451460	80	3	6.16024e-241	5.94867e-11	0.285202	NA
chr1	10363989	10364025	37	2	5.603e-15	4.16337e-08	0.282351	NA
chr15	23892574	23892656	83	2	1.77148e-78	1.48025e-18	0.279594	AC124309.1-201	MAGEL2-001
chr17	292975	293071	97	2	1.98734e-75	5.15415e-15	0.279395	NA
chr7	87105398	87105416	19	2	1.43782e-25	7.32131e-13	0.27804	ABCB4-002	ABCB4-201	ABCB4-001	ABCB4-009	ABCB4-004	ABCB4-202
chr7	22705331	22705333	3	2	4.40127e-134	5.67241e-19	0.275108	AC002480.2-001
chr1	3306999	3307070	72	2	1.28312e-68	9.25267e-21	0.274457	NA
chr11	64508421	64508538	118	3	0	5.92275e-17	0.274311	RASGRP2-012	RASGRP2-011	RASGRP2-017	RASGRP2-006
chr17	45786439	45786512	74	2	0	9.4004e-25	0.273025	NA
chr19	44039446	44039475	30	2	5.36702e-31	1.5531e-10	0.27242	ZNF575-004	ZNF575-005
chr10	530805	530836	32	2	1.25174e-14	1.18485e-08	0.269387	NA
chr2	72079413	72079424	12	2	1.10109e-14	1.85133e-08	0.268109	NA
chr15	43941034	43941072	39	3	3.35856e-116	5.79192e-30	0.267779	CATSPER2-002	CATSPER2-201	CATSPER2-202	CATSPER2-004	CATSPER2-001	CATSPER2-005	PDIA3P2-001	CATSPER2-009	CATSPER2-003	CATSPER2-006
chr10	5884105	5884153	49	2	7.11365e-29	5.89492e-14	0.265281	GDI2-007
chr12	123215471	123215524	54	2	5.70164e-16	8.85985e-10	0.263412	HCAR1-201	HCAR1-202	HCAR1-001
chr8	145596918	145596943	26	2	1.50309e-84	1.83135e-06	0.262108	ADCK5-001	ADCK5-004	ADCK5-009	ADCK5-005	ADCK5-003	ADCK5-006	ADCK5-007	ADCK5-008
chr12	130502199	130502283	85	4	2.34983e-30	2.30395e-17	0.262019	NA
chr6	24140822	24140899	78	2	1.69216e-37	1.32446e-13	0.261643	NA
chr17	76220929	76220955	27	2	6.93064e-19	8.83218e-11	0.260465	AC087645.1-201
chr7	100304669	100304693	25	2	1.60341e-31	3.13806e-14	0.26	POP7-001	POP7-002
chr17	75539901	75539921	21	3	7.04011e-21	2.59932e-10	0.259256	NA
chr11	2191082	2191147	66	2	1.82574e-201	1.22099e-15	0.2587	TH-006	TH-201	TH-001	TH-007	TH-003	TH-002	TH-005	TH-004	TH-009
chr10	80999807	80999841	35	2	1.98128e-27	1.82115e-10	0.258487	NA
chr15	31664433	31664460	28	3	1.87759e-160	3.03114e-34	0.258437	NA
chr12	130931884	130931970	87	2	2.82599e-43	3.82679e-16	0.257416	NA
chr15	79852956	79852986	31	2	4.69947e-47	1.39614e-17	0.257101	RP11-621H8.2-001
chr7	1588284	1588319	36	2	1.22891e-132	1.64157e-09	0.256825	NA
chr6	32134176	32134270	95	2	2.84645e-167	1.02712e-07	0.255775	EGFL8-002	EGFL8-001	EGFL8-004	EGFL8-003	EGFL8-005	EGFL8-006
chr12	131303194	131303247	54	2	1.1458e-17	1.4239e-10	0.253638	NA
chr8	144593057	144593087	31	2	7.60101e-140	8.20731e-27	0.252924	NA
chr11	1312897	1312923	27	2	7.04511e-26	3.5663e-13	0.25264	TOLLIP-007
chr14	92042040	92042045	6	2	2.41939e-38	2.36925e-16	0.252427	AL133373.1-201
chr11	31846819	31846849	31	3	3.43394e-17	2.00726e-10	0.251088	NA
chr10	131744460	131744476	17	2	4.64312e-48	3.67317e-14	0.250037	NA
chr8	38175544	38175609	66	2	7.01196e-29	3.64645e-14	0.24939	WHSC1L1-007
chr19	15083818	15083842	25	2	2.72014e-14	2.09656e-08	0.248818	SLC1A6-002
chr1	115829856	115829893	38	2	4.0858e-46	4.02165e-17	0.247842	NA
chr1	45083079	45083207	129	3	1.59465e-29	9.09235e-12	0.24576	NA
chr8	47174026	47174057	32	2	7.06002e-36	1.0227e-05	0.24529	AC113134.1-201
chr7	63353492	63353606	115	3	5.22548e-31	4.76668e-10	0.244106	RP11-340I6.6-001	RP11-340I6.7-009
chr17	77953016	77953088	73	2	1.5287e-73	2.80925e-24	0.244101	NA
chr10	130854343	130854436	94	2	4.0371e-38	4.02766e-19	0.242591	NA
chr16	87641631	87641681	51	2	2.22417e-34	1.47895e-11	0.242002	NA
chr6	1578324	1578330	7	2	5.17519e-88	4.59032e-14	0.241923	NA
chr10	133449580	133449638	59	2	4.89237e-19	2.73348e-10	0.240381	NA
chr5	23507594	23507617	24	2	1.04159e-17	1.56236e-07	0.238892	PRDM9-001	PRDM9-003
chr14	103593503	103593520	18	2	1.26212e-15	1.52246e-09	0.238827	TNFAIP2-201	TNFAIP2-202	TNFAIP2-003	TNFAIP2-008	TNFAIP2-002	TNFAIP2-004
chr17	79905219	79905263	45	3	9.06222e-21	3.7312e-11	0.237807	MYADML2-001
chr11	8378791	8378827	37	2	1.6763e-103	9.40056e-21	0.237756	NA
chr1	2359968	2360074	107	3	1.38124e-109	6.43819e-15	0.237085	NA
chr12	123750782	123750864	83	3	7.16178e-21	4.95158e-13	0.236714	CDK2AP1-006	CDK2AP1-005
chr22	31536431	31536476	46	2	6.4927e-30	2.53316e-12	0.236058	PLA2G3-001
chr6	148869461	148869535	75	3	9.53577e-19	1.56179e-09	0.236023	NA
chr7	98610531	98610544	14	2	1.25554e-162	3.56912e-19	0.235302	AC004893.11-001
chr14	91087476	91087524	49	2	1.30539e-26	7.48319e-13	0.235255	NA
chr11	2907332	2907334	3	2	0	1.09746e-24	0.234709	CDKN1C-201	CDKN1C-002	CDKN1C-001	CDKN1C-006	CDKN1C-003	CDKN1C-004
chr14	74185274	74185294	21	2	9.2886e-28	3.49237e-10	0.234374	NA
chr19	5507452	5507540	89	2	1.08578e-116	3.66967e-09	0.234117	NA
chr12	12867669	12867753	85	3	1.57501e-97	1.1404e-17	0.23359	CDKN1B-004
chr10	134429846	134429869	24	2	9.5599e-37	7.6435e-16	0.233395	NA
chr12	99548950	99549023	74	2	5.68258e-55	1.31275e-13	0.233329	ANKS1B-202	ANKS1B-015	ANKS1B-013	ANKS1B-004	ANKS1B-005	ANKS1B-009	ANKS1B-011	ANKS1B-012	ANKS1B-007
chr11	3144755	3144774	20	2	7.18502e-17	8.41839e-09	0.233201	NA
chr16	4103161	4103167	7	2	5.4766e-13	7.96477e-08	0.232022	ADCY9-005
chr1	151345173	151345181	9	2	1.8916e-14	2.52471e-08	0.230856	SELENBP1-001	SELENBP1-015	SELENBP1-006	SELENBP1-012	SELENBP1-201	SELENBP1-017	SELENBP1-020	SELENBP1-016	SELENBP1-007	SELENBP1-019	SELENBP1-014	SELENBP1-002	SELENBP1-008	SELENBP1-003	SELENBP1-010	SELENBP1-011	SELENBP1-009
chr7	48964031	48964051	21	2	9.88647e-56	1.04237e-19	0.23053	NA
chr7	101936362	101936430	69	2	4.25213e-22	1.56386e-12	0.23025	MIR4285-201
chr1	2099468	2099495	28	2	3.99543e-94	2.51124e-20	0.230224	PRKCZ-023	PRKCZ-025
chr17	7832932	7832943	12	2	1.22059e-13	4.67305e-08	0.228529	KCNAB3-001	KCNAB3-003	KCNAB3-002	RP11-1099M24.7-001	KCNAB3-004
chr22	50946709	50946712	4	2	0	1.40142e-17	0.227992	LMF2-001	NCAPH2-009	LMF2-201	NCAPH2-003	NCAPH2-006	NCAPH2-004	NCAPH2-001	LMF2-002	LMF2-005	LMF2-004	NCAPH2-013	NCAPH2-012
chr7	42006083	42006120	38	2	2.8573e-57	1.97893e-19	0.227081	NA
chr1	25257759	25257813	55	3	4.26632e-56	1.85297e-23	0.226953	RUNX3-001
chr17	75238703	75238749	47	2	2.18284e-21	1.69617e-10	0.226837	NA
chr14	104686088	104686119	32	2	2.72708e-74	1.60648e-12	0.22681	NA
chr3	48456686	48456733	48	3	5.99646e-80	7.96773e-18	0.226791	PLXNB1-008	PLXNB1-015	PLXNB1-016	PLXNB1-006	PLXNB1-002
chr20	57427942	57427973	32	2	8.07733e-35	5.15577e-12	0.226374	GNAS-050	GNAS-058	GNAS-001	GNAS-009	GNAS-AS1-001	GNAS-059	GNAS-012
chr15	42388175	42388240	66	2	5.05786e-156	5.31932e-10	0.22563	PLA2G4D-001
chr11	6341842	6341908	67	7	1.03384e-46	1.84484e-23	0.225558	PRKCDBP-001	PRKCDBP-003	PRKCDBP-004	PRKCDBP-002
chr19	45737873	45737880	8	2	1.47025e-18	1.07657e-09	0.224981	EXOC3L2-201
chr7	799693	799746	54	2	5.90421e-49	1.08003e-05	0.224931	NA
chr7	101579929	101579936	8	2	1.85546e-18	1.49297e-10	0.22483	NA
chr11	2193034	2193041	8	2	1.9404e-16	7.49028e-10	0.223793	TH-006	TH-201	TH-001	TH-007	TH-003	TH-002	MIR4686-201
chr17	2323612	2323626	15	2	2.35584e-24	1.18487e-09	0.222631	METTL16-006
chr4	188924717	188924752	36	2	5.59386e-94	9.82393e-25	0.222562	NA
chr4	84206169	84206199	31	2	5.62594e-39	1.49153e-15	0.22212	COQ2-003	COQ2-001	COQ2-201	COQ2-002
chr20	30618874	30618966	93	2	1.08067e-27	1.03232e-15	0.221956	RP1-310O13.7-001
chr13	100547249	100547331	83	3	1.37992e-15	1.43233e-08	0.221481	NA
chr6	169629875	169629902	28	2	2.31781e-44	3.67591e-15	0.220702	NA
chr19	2650727	2650826	100	3	1.38319e-16	5.05883e-12	0.220133	NA
chr7	158512380	158512390	11	2	1.84228e-61	1.37125e-15	0.219998	AC019084.7-001
chr8	130995990	130995997	8	2	3.17764e-44	1.10528e-16	0.219164	NA
chr6	32049924	32049953	30	2	1.43928e-58	1.06255e-10	0.219113	NA
chr16	4384967	4385056	90	2	5.33698e-70	7.39532e-12	0.219035	NA
chr16	1424525	1424607	83	2	3.73555e-117	7.43847e-29	0.218942	NA
chr20	57463900	57464002	103	7	6.68725e-92	1.45585e-45	0.218898	RP1-309F20.3-002	RP1-309F20.3-001	GNAS-056	GNAS-054	GNAS-040	GNAS-053	GNAS-052	GNAS-011	GNAS-006	GNAS-016	GNAS-008	GNAS-055	GNAS-007	GNAS-004	GNAS-046	GNAS-005	GNAS-003	GNAS-071
chr16	54967714	54967786	73	2	1.34327e-90	7.89953e-12	0.218694	IRX5-004	CTD-3032H12.2-001
chr17	41278197	41278241	45	2	2.08658e-13	1.82254e-06	0.217085	BRCA1-201	BRCA1-202	BRCA1-204	BRCA1-205	NBR2-003	BRCA1-001	NBR2-001	BRCA1-010	BRCA1-020	NBR2-004	BRCA1-012	BRCA1-007	BRCA1-011	BRCA1-005	BRCA1-017	BRCA1-004	BRCA1-009	BRCA1-016	BRCA1-014	BRCA1-002	BRCA1-006	BRCA1-008	BRCA1-013	BRCA1-003	BRCA1-023	BRCA1-024	BRCA1-025
chr7	2679067	2679148	82	2	2.50671e-23	1.11319e-13	0.21704	NA
chr4	25090618	25090665	48	2	3.18857e-13	2.07796e-07	0.216878	NA
chr16	89715839	89715857	19	2	3.46501e-120	3.93415e-13	0.216211	CHMP1A-007	CHMP1A-008
chr8	143859895	143859990	96	2	8.66069e-55	2.57948e-13	0.21615	LYNX1-001	LYNX1-007	LYNX1-003	LYNX1-201	LYNX1-008	LYNX1-006	LYNX1-005
chr1	3607097	3607116	20	2	1.35182e-233	2.21991e-10	0.216141	TP73-005	TP73-004	TP73-003	TP73-009
chr7	4747166	4747261	96	3	1.81136e-27	2.65967e-10	0.216071	NA
chr19	45737603	45737623	21	3	1.59218e-30	9.65383e-16	0.215964	EXOC3L2-201
chr3	113160430	113160554	125	4	1.27782e-44	1.71386e-20	0.21549	WDR52-001	WDR52-202	WDR52-009	WDR52-002
chr7	50658381	50658454	74	2	2.18017e-92	5.64523e-15	0.215319	NA
chr2	1609062	1609194	133	3	2.13584e-23	3.9143e-14	0.215014	NA
chr19	5892048	5892111	64	2	9.80037e-96	1.06508e-11	0.214743	NA
chr14	73209128	73209188	61	2	3.22894e-19	7.46094e-11	0.214739	DPF3-014
chr5	139056794	139056804	11	2	3.14235e-27	1.11955e-11	0.213546	CXXC5-014	CXXC5-016	CXXC5-017
chr8	1423775	1423823	49	2	8.05219e-33	4.2835e-10	0.213232	NA
chr13	114193150	114193155	6	2	1.88474e-76	3.35124e-22	0.212863	NA
chr19	4652450	4652549	100	2	2.91136e-143	3.20361e-13	0.211275	NA
chr15	40268687	40268777	91	2	1.63304e-18	1.50298e-11	0.211159	NA
chr2	54087173	54087209	37	6	5.96682e-67	7.51789e-32	0.210913	GPR75-ASB3-201	GPR75-001	ASB3-001	ASB3-002	ASB3-003
chr5	149493243	149493258	16	2	5.3386e-33	1.01165e-14	0.210836	CSF1R-001	CSF1R-004	PDGFRB-008
chr8	143694295	143694305	11	2	1.08718e-13	9.28751e-09	0.210729	ARC-002
chr10	682147	682152	6	2	1.1837e-29	8.99959e-09	0.210345	NA
chr19	46801642	46801672	31	2	1.32045e-37	1.48662e-11	0.210201	HIF3A-001	HIF3A-007	HIF3A-009	HIF3A-201	HIF3A-003	HIF3A-004	HIF3A-002	HIF3A-011	HIF3A-014	HIF3A-018	HIF3A-012	HIF3A-010
chr12	105096609	105096644	36	2	1.17188e-15	9.898e-08	0.210137	NA
chr17	30821755	30821847	93	3	1.51282e-43	5.19556e-14	0.209983	RP11-466A19.1-001
chr8	30413794	30413864	71	2	2.67633e-16	2.91581e-09	0.209895	RBPMS-010	RBPMS-011	RBPMS-012
chr4	8012170	8012176	7	2	4.29967e-14	1.29292e-07	0.209497	ABLIM2-013
chr7	25018503	25018595	93	3	6.89233e-20	3.23068e-11	0.20903	OSBPL3-001	OSBPL3-201	OSBPL3-202	OSBPL3-203
chr1	201618209	201618284	76	2	9.18772e-43	2.82931e-10	0.207955	NAV1-201	NAV1-001	NAV1-202	NAV1-203
chr17	17110120	17110207	88	3	1.4433e-43	2.53529e-12	0.207426	PLD6-001
chr8	1440117	1440147	31	2	9.85542e-49	3.51528e-06	0.20739	NA
chr16	50897243	50897271	29	2	5.49194e-35	6.3575e-10	0.207202	NA
chr10	133949163	133949209	47	2	3.79407e-118	3.66045e-08	0.206733	NA
chr14	100204072	100204153	82	3	9.32642e-22	1.62374e-09	0.206461	EML1-004	EML1-006
chr2	85839650	85839722	73	2	3.60772e-50	3.61476e-12	0.20645	C2orf68-001	C2orf68-002	C2orf68-004	C2orf68-003	USP39-015	USP39-014	USP39-201	USP39-013	USP39-016	C2orf68-005
chr1	4726757	4726759	3	2	6.20993e-22	5.48083e-10	0.20633	NA
chr6	29796494	29796593	100	3	1.63383e-14	2.96181e-12	0.205813	HLA-G-001	HLA-G-006	HLA-G-004	HLA-G-002	HLA-G-201	HCG4P8-001	HLA-G-003	HLA-G-005
chr14	102702045	102702123	79	2	1.41844e-68	1.3892e-11	0.205536	MOK-026	MOK-032	MOK-033	MOK-007	MOK-040
chr12	6493264	6493278	15	3	4.66616e-25	2.13609e-13	0.204618	LTBR-001	LTBR-011	LTBR-002	LTBR-013	LTBR-014	LTBR-010	LTBR-012	LTBR-006	LTBR-015
chr15	40583227	40583241	15	2	2.26718e-16	1.90439e-09	0.204496	PLCB2-015	PLCB2-007	PLCB2-016	PLCB2-013	PLCB2-014	PLCB2-012
chr10	557605	557653	49	2	7.01377e-30	5.00175e-10	0.204413	NA
chr17	48912265	48912327	63	2	3.72932e-30	2.78764e-10	0.204383	WFIKKN2-001	WFIKKN2-002
chr2	54785178	54785183	6	2	6.29304e-26	8.73864e-09	0.204228	SPTBN1-002
chr19	16830739	16830749	11	3	9.76368e-16	2.95103e-10	0.203789	NWD1-002	NWD1-001	NWD1-006
chr5	131593104	131593106	3	2	2.78162e-29	1.1249e-11	0.2036	PDLIM4-001	PDLIM4-002	PDLIM4-007	PDLIM4-003
chr11	1037803	1037923	121	3	7.07854e-21	9.21043e-13	0.203402	MUC6-001
chr7	630473	630507	35	2	1.50502e-16	3.43693e-09	0.203251	NA
chr7	157561848	157561925	78	2	1.29577e-18	6.1804e-11	0.203226	NA
chr1	36042986	36043014	29	3	1.12423e-15	3.79108e-10	0.203176	RP4-728D4.2-001
chr22	17956453	17956462	10	3	8.75659e-18	1.3709e-09	0.203047	CECR2-201	CECR2-001
chr10	49674458	49674530	73	2	5.68231e-23	7.2947e-11	0.202891	ARHGAP22-014
chr16	89202571	89202603	33	2	4.40709e-18	1.35135e-08	0.202866	ACSF3-005
chr14	94393718	94393816	99	3	3.47855e-24	2.74029e-13	0.202832	FAM181A-005	FAM181A-AS1-002	FAM181A-AS1-001	FAM181A-AS1-003	FAM181A-002	FAM181A-AS1-004	FAM181A-003
chr10	101281924	101281981	58	2	3.7485e-20	8.3112e-12	0.202808	NA
chr19	15568511	15568574	64	2	2.85414e-19	1.56202e-11	0.202284	RASAL3-005	RASAL3-004	RASAL3-003	RASAL3-007
chr4	77356175	77356180	6	2	4.56911e-13	1.21243e-07	0.20226	SHROOM3-001	SHROOM3-006	SHROOM3-012
chr4	52918457	52918489	33	3	1.88112e-20	1.08226e-11	0.201979	SPATA18-001	SPATA18-002	SPATA18-008	SPATA18-009	SPATA18-004	SPATA18-006	SPATA18-007	SPATA18-003	SPATA18-005
chr6	64346779	64346784	6	2	8.5854e-67	3.45492e-18	0.201756	PHF3-001	PHF3-009	PHF3-003	PHF3-008	PHF3-002	PHF3-006	PHF3-007
chr21	40823680	40823722	43	2	1.2128e-12	1.76698e-08	0.20159	SH3BGR-001	SH3BGR-008
chr1	1911386	1911471	86	2	2.18484e-55	6.51251e-09	0.20143	NA
chr14	103986281	103986332	52	2	5.0546e-32	4.23236e-10	0.201362	CKB-004	CKB-018	CKB-014	CKB-015	CKB-016	CKB-017
chr12	131355340	131355465	126	3	7.54949e-23	9.78535e-15	0.20112	RAN-201	RAN-005	RAN-003	RNU6-1077P-201	RAN-004	RAN-011	RAN-002	RAN-010	RAN-009	RAN-007	RAN-008	RAN-012	RAN-001
chr6	25042495	25042497	3	2	2.33605e-16	3.00215e-05	0.201088	RP3-425P12.5-001	FAM65B-201	RP11-367G6.3-001
chr2	241719496	241719583	88	2	2.28183e-16	2.92364e-11	0.20068	NA
chr17	76220608	76220672	65	2	4.33521e-19	4.03436e-10	0.200677	AC087645.1-201
chr6	30644681	30644693	13	2	6.16432e-57	2.75633e-09	0.200601	NA
chr10	131005737	131005778	42	2	5.8321e-18	9.69263e-10	0.200233	NA

## Sheet: Table S9 DMR FGFR2 hypomethyl
Supplementary Table 9. Differentially methylated regions ranked by mean beta-value fold change for those regions which are hypomethylated in FGFR2-fused LGNET relative to ganglioglioma.
chromosome	start	end	width	no.cpgs	minfdr	Stouffer	meanbetafc	gene
chr4	72203823	72203901	79	2	7.40885e-14	3.24625e-10	-0.33353	SLC4A4-001	SLC4A4-004
chr4	15005910	15005913	4	2	2.55922e-110	3.8001e-10	-0.303414	CPEB2-007	CPEB2-002	CPEB2-005	CPEB2-006	CPEB2-201	CPEB2-001	CPEB2-202	CPEB2-203
chr2	155101781	155101803	23	2	3.22414e-13	1.58452e-08	-0.303396	NA
chr6	109307774	109307801	28	2	2.93208e-14	3.26249e-08	-0.294426	NA
chr15	51235727	51235757	31	2	1.05477e-16	5.1852e-10	-0.270874	DCAF13P3-001
chr4	52883875	52883909	35	2	1.89537e-15	2.58448e-09	-0.265333	LRRC66-001
chrX	132352415	132352420	6	2	6.115e-14	8.68865e-09	-0.229671	TFDP3-001
chr11	93464721	93464769	49	3	2.56604e-14	2.15913e-09	-0.226322	SNORD6-201	SNORA32-201	SNORA1-201	SNORA25-201	SNORA18-201	SNORA8-201	SNORD5-201	TAF1D-022	TAF1D-021
chr2	133430523	133430560	38	2	2.03793e-18	1.09503e-10	-0.223608	LYPD1-002
chr1	47082691	47082767	77	2	2.08512e-120	1.41163e-13	-0.223222	MOB3C-001	MOB3C-201	MOB3C-002	MOB3C-003	MKNK1-020	MKNK1-203
chr4	123299948	123299985	38	2	4.85373e-19	2.49591e-10	-0.216882	ADAD1-001	ADAD1-002	ADAD1-003	ADAD1-004	ADAD1-007	ADAD1-006	ADAD1-005
chr8	22086413	22086441	29	2	8.07189e-54	1.69045e-13	-0.215485	PHYHIP-006	PHYHIP-007	PHYHIP-005
chr12	14518655	14518751	97	2	1.2417e-134	2.61401e-08	-0.215456	ATF7IP-201	RPL30P11-002	ATF7IP-011	ATF7IP-009	ATF7IP-001	ATF7IP-003	ATF7IP-021	ATF7IP-026	ATF7IP-010	ATF7IP-004	ATF7IP-020
chr12	46599923	46599935	13	3	7.68283e-13	5.92706e-09	-0.207475	NA
chr8	25282664	25282670	7	2	6.48604e-14	6.88809e-09	-0.205513	GNRH1-001	GNRH1-002	RP11-395I14.2-001
chr1	109940029	109940036	8	2	4.3612e-73	1.0678e-21	-0.20076	SORT1-001	SORT1-006
chr14	95624293	95624345	53	2	8.45111e-36	3.9457e-10	-0.200183	DICER1-001	DICER1-AS1-002	DICER1-AS1-001	DICER1-004	DICER1-005	DICER1-003	DICER1-002	DICER1-AS1-004

## Sheet: Table S10 DMR Gene Ontology
Supplementary Table 10. Gene Ontology analysis ranked by differentially methylated gene networks in LGNET with FGFR2 fusion versus ganglioglioma.
Gene Ontology ID	ONTOLOGY	TERM	Gene count	Number of differentially methylated genes	P value
GO:0051895	BP	negative regulation of focal adhesion assembly	18	7	0.000176532
GO:2000394	BP	positive regulation of lamellipodium morphogenesis	7	4	0.000760231
GO:2000114	BP	regulation of establishment of cell polarity	18	5	0.00121718
GO:0030904	CC	retromer complex	21	5	0.00139811
GO:0044295	CC	axonal growth cone	28	7	0.00140055
GO:0097157	MF	pre-mRNA intronic binding	6	3	0.00144308
GO:1990049	BP	retrograde neuronal dense core vesicle transport	5	3	0.00159405
GO:0018963	BP	phthalate metabolic process	2	2	0.00193684
GO:0043005	CC	neuron projection	182	19	0.00208536
GO:1901224	BP	positive regulation of NIK/NF-kappaB signaling	60	7	0.00269395
GO:1990048	BP	anterograde neuronal dense core vesicle transport	5	3	0.00311093
GO:0045892	BP	negative regulation of transcription, DNA-templated	485	36	0.00348763
GO:0006311	BP	meiotic gene conversion	3	2	0.00349737
GO:1900223	BP	positive regulation of amyloid-beta clearance	7	3	0.00417844
GO:0003241	BP	growth involved in heart morphogenesis	2	2	0.00423689
GO:0030911	MF	TPR domain binding	8	3	0.00528542
GO:0048259	BP	regulation of receptor-mediated endocytosis	2	2	0.005608
GO:0015804	BP	neutral amino acid transport	12	4	0.00564295
GO:0007612	BP	learning	58	9	0.00570039
GO:0051345	BP	positive regulation of hydrolase activity	5	2	0.0062025
GO:0003727	MF	single-stranded RNA binding	36	5	0.00701455
GO:0010243	BP	response to organonitrogen compound	16	4	0.00704537
GO:0046847	BP	filopodium assembly	18	4	0.00773501
GO:0097102	BP	endothelial tip cell fate specification	2	2	0.00813117
GO:0098698	BP	postsynaptic specialization assembly	2	2	0.00815691
GO:0008355	BP	olfactory learning	2	2	0.00823388
GO:2000463	BP	positive regulation of excitatory postsynaptic potential	25	6	0.00889076
GO:0045744	BP	negative regulation of G protein-coupled receptor signaling pathway	12	3	0.00889582
GO:0045879	BP	negative regulation of smoothened signaling pathway	24	5	0.00910461
GO:0030165	MF	PDZ domain binding	79	10	0.00986771
GO:0045747	BP	positive regulation of Notch signaling pathway	50	7.5	0.0100588
GO:0030054	CC	cell junction	531	40	0.0100718
GO:0045056	BP	transcytosis	9	3	0.0110159
GO:0006997	BP	nucleus organization	21	4	0.0112768
GO:0006699	BP	bile acid biosynthetic process	27	4	0.0120097
GO:0007409	BP	axonogenesis	62	9	0.0122255
GO:0009266	BP	response to temperature stimulus	6	2	0.0125963
GO:0070016	MF	armadillo repeat domain binding	10	3	0.0126807
GO:0070325	MF	lipoprotein particle receptor binding	3	2	0.0127065
GO:0045202	CC	synapse	177	17.5	0.0129257
GO:0042594	BP	response to starvation	34	5	0.0139404
GO:0045189	BP	connective tissue growth factor biosynthetic process	1	1	0.0139864
GO:0032277	BP	negative regulation of gonadotropin secretion	1	1	0.0139963
GO:0035782	BP	mature natural killer cell chemotaxis	1	1	0.0139964
GO:2000513	BP	positive regulation of granzyme A production	1	1	0.0139964
GO:2000518	BP	negative regulation of T-helper 1 cell activation	1	1	0.0139964
GO:0008123	MF	cholesterol 7-alpha-monooxygenase activity	1	1	0.0141608
GO:0097677	MF	STAT family protein binding	7	2	0.0145514
GO:0043433	BP	negative regulation of DNA-binding transcription factor activity	73	8	0.0145617
GO:0035257	MF	nuclear hormone receptor binding	23	4	0.0146462
GO:0034346	BP	positive regulation of type III interferon production	1	1	0.014754
GO:0099175	BP	regulation of postsynapse organization	19	4	0.0148313
GO:0060291	BP	long-term synaptic potentiation	37	6	0.014893
GO:0019894	MF	kinesin binding	40	6	0.0152147
GO:0000790	CC	nuclear chromatin	167	15	0.015333
GO:0007034	BP	vacuolar transport	7	2	0.0154177
GO:1903118	BP	urate homeostasis	1	1	0.015459
GO:0030290	MF	sphingolipid activator protein activity	1	1	0.0156302
GO:0032428	MF	beta-N-acetylgalactosaminidase activity	1	1	0.0156302
GO:0097454	CC	Schwann cell microvillus	3	2	0.0159489
GO:0071378	BP	cellular response to growth hormone stimulus	1	1	0.016324
GO:0008278	CC	cohesin complex	7	2	0.0165885
GO:0007585	BP	respiratory gaseous exchange	30	4	0.0169282
GO:0031584	BP	activation of phospholipase D activity	5	2	0.0170215
GO:0071818	CC	BAT3 complex	3	2	0.0175488
GO:0075341	CC	host cell PML body	1	1	0.0180149
GO:0060979	BP	vasculogenesis involved in coronary vascular morphogenesis	3	2	0.0183884
GO:2000272	BP	negative regulation of signaling receptor activity	38	4	0.0185087
GO:0044806	BP	G-quadruplex DNA unwinding	7	2	0.0194812
GO:0007386	BP	compartment pattern specification	3	2	0.0197212
GO:1900041	BP	negative regulation of interleukin-2 secretion	4	2	0.0201141
GO:0070646	BP	protein modification by small protein removal	1	1	0.0203192
GO:0070524	MF	11-beta-hydroxysteroid dehydrogenase (NADP+) activity	1	1	0.0204626
GO:0050771	BP	negative regulation of axonogenesis	21	4	0.0206698
GO:0061005	BP	cell differentiation involved in kidney development	3	2	0.0207653
GO:0060179	BP	male mating behavior	5	2	0.0210115
GO:0046580	BP	negative regulation of Ras protein signal transduction	22	4	0.0210515
GO:1990247	MF	N6-methyladenosine-containing RNA binding	7	2	0.0212542
GO:0009635	BP	response to herbicide	7	2	0.0214664
GO:0032587	CC	ruffle membrane	91	10	0.0216034
GO:0044877	MF	protein-containing complex binding	256	19.5	0.0216102
GO:0006930	BP	substrate-dependent cell migration, cell extension	10	3	0.0218712
GO:0071514	BP	genetic imprinting	4	2	0.0218978
GO:0036006	BP	cellular response to macrophage colony-stimulating factor stimulus	5	2	0.0219332
GO:0030892	CC	mitotic cohesin complex	1	1	0.0219762
GO:0070326	MF	very-low-density lipoprotein particle receptor binding	4	2	0.0220211
GO:0005326	MF	neurotransmitter transporter activity	5	2	0.0221547
GO:0045120	CC	pronucleus	6	2	0.0222997
GO:1900407	BP	regulation of cellular response to oxidative stress	5	2	0.0224175
GO:0032361	BP	pyridoxal phosphate catabolic process	1	1	0.0225808
GO:1904378	BP	maintenance of unfolded protein involved in ERAD pathway	3	2	0.0229219
GO:0005694	CC	chromosome	113	9	0.0229242
GO:0032410	BP	negative regulation of transporter activity	5	2	0.0231403
GO:0000095	MF	S-adenosyl-L-methionine transmembrane transporter activity	1	1	0.0232036
GO:0015805	BP	S-adenosyl-L-methionine transport	1	1	0.0232036
GO:1901962	BP	S-adenosyl-L-methionine transmembrane transport	1	1	0.0232036
GO:0008333	BP	endosome to lysosome transport	43	5	0.0232813
GO:0071546	CC	pi-body	7	2	0.0234884
GO:0018024	MF	histone-lysine N-methyltransferase activity	18	4	0.0234962
GO:0003210	BP	cardiac atrium formation	1	1	0.0236797
GO:0003236	BP	sinus venosus morphogenesis	1	1	0.0236797
GO:0003259	BP	cardioblast anterior-lateral migration	1	1	0.0236797
GO:0042664	BP	negative regulation of endodermal cell fate specification	1	1	0.0236797
GO:0060921	BP	sinoatrial node cell differentiation	1	1	0.0236797
GO:0060975	BP	cardioblast migration to the midline involved in heart field formation	1	1	0.0236797
GO:0070368	BP	positive regulation of hepatocyte differentiation	1	1	0.0236797
GO:0042275	BP	error-free postreplication DNA repair	1	1	0.0238098
GO:0055123	BP	digestive system development	5	2	0.0238208
GO:0032812	BP	positive regulation of epinephrine secretion	1	1	0.0239855
GO:0042551	BP	neuron maturation	13	3	0.0242282
GO:0002209	BP	behavioral defense response	1	1	0.0242888
GO:0036268	BP	swimming	1	1	0.0242888
GO:0043969	BP	histone H2B acetylation	1	1	0.0242888
GO:0061920	MF	protein propionyltransferase activity	1	1	0.0242888
GO:0061921	BP	peptidyl-lysine propionylation	1	1	0.0242888
GO:0140065	MF	peptide butyryltransferase activity	1	1	0.0242888
GO:0140066	BP	peptidyl-lysine crotonylation	1	1	0.0242888
GO:0140067	BP	peptidyl-lysine butyrylation	1	1	0.0242888
GO:0140068	MF	histone crotonyltransferase activity	1	1	0.0242888
GO:0140069	MF	histone butyryltransferase activity	1	1	0.0242888
GO:0002083	MF	4-hydroxybenzoate decaprenyltransferase activity	1	1	0.0243849
GO:0047293	MF	4-hydroxybenzoate nonaprenyltransferase activity	1	1	0.0243849
GO:0004719	MF	protein-L-isoaspartate (D-aspartate) O-methyltransferase activity	1	1	0.0245276
GO:0010844	MF	recombination hotspot binding	1	1	0.0246416
GO:0098972	BP	anterograde dendritic transport of mitochondrion	1	1	0.0247309
GO:0034314	BP	Arp2/3 complex-mediated actin nucleation	16	3	0.0248063
GO:0046831	BP	regulation of RNA export from nucleus	1	1	0.0251904
GO:0070618	CC	Grb2-Sos complex	1	1	0.0251904
GO:0004118	MF	cGMP-stimulated cyclic-nucleotide phosphodiesterase activity	3	2	0.0257065
GO:0097114	BP	NMDA glutamate receptor clustering	4	2	0.0257737
GO:0038061	BP	NIK/NF-kappaB signaling	68	6	0.0259344
GO:0034763	BP	negative regulation of transmembrane transport	1	1	0.0259546
GO:0010001	BP	glial cell differentiation	13	3	0.0260454
GO:2001033	BP	negative regulation of double-strand break repair via nonhomologous end joining	6	2	0.0265548
GO:0043620	BP	regulation of DNA-templated transcription in response to stress	7	2	0.0268363
GO:0031072	MF	heat shock protein binding	51	6	0.0270678
GO:0032455	BP	nerve growth factor processing	4	2	0.0270745
GO:0032584	CC	growth cone membrane	6	2	0.0270836
GO:0017053	CC	transcriptional repressor complex	52	7	0.0277324
GO:0071663	BP	positive regulation of granzyme B production	2	1	0.0277873
GO:2000412	BP	positive regulation of thymocyte migration	2	1	0.0279733
GO:2000766	BP	negative regulation of cytoplasmic translation	5	2	0.0284405
GO:0002730	BP	regulation of dendritic cell cytokine production	2	1	0.0285344
GO:1901003	BP	negative regulation of fermentation	1	1	0.0285733
GO:1903428	BP	positive regulation of reactive oxygen species biosynthetic process	14	3	0.028699
GO:1902954	BP	regulation of early endosome to recycling endosome transport	1	1	0.0289415
GO:0035148	BP	tube formation	10	3	0.0293127
GO:0042147	BP	retrograde transport, endosome to Golgi	62	6	0.0295006
GO:0032185	BP	septin cytoskeleton organization	1	1	0.0295267
GO:0097541	CC	axonemal basal plate	1	1	0.0295267
GO:0097733	CC	photoreceptor cell cilium	1	1	0.0296147
GO:0018879	BP	biphenyl metabolic process	2	1	0.0300868
GO:0031005	MF	filamin binding	11	3	0.0301402
GO:0018894	BP	dibenzo-p-dioxin metabolic process	2	1	0.030476
GO:0003684	MF	damaged DNA binding	53	5.5	0.0304871
GO:0051412	BP	response to corticosterone	16	3	0.0307933
GO:2000558	BP	positive regulation of immunoglobulin production in mucosal tissue	2	1	0.0310359
GO:1990381	MF	ubiquitin-specific protease binding	15	3	0.0312589
GO:0061820	BP	telomeric D-loop disassembly	9	2	0.0315765
GO:2000616	BP	negative regulation of histone H3-K9 acetylation	1	1	0.0323043
GO:0042428	BP	serotonin metabolic process	6	2	0.0327574
GO:0045898	BP	regulation of RNA polymerase II transcriptional preinitiation complex assembly	1	1	0.0333997
GO:0097310	BP	cap2 mRNA methylation	1	1	0.0334238
GO:1904427	BP	positive regulation of calcium ion transmembrane transport	1	1	0.0335086
GO:0047555	MF	3',5'-cyclic-GMP phosphodiesterase activity	12	3	0.0337087
GO:0044027	BP	hypermethylation of CpG island	1	1	0.0339171
GO:0016887	MF	ATPase activity	116	9	0.0341797
GO:0001540	MF	amyloid-beta binding	71	8	0.0342529
GO:0051057	BP	positive regulation of small GTPase mediated signal transduction	7	2	0.0344412
GO:1903690	BP	negative regulation of wound healing, spreading of epidermal cells	4	2	0.0345021
GO:0003955	MF	NAD(P)H dehydrogenase (quinone) activity	1	1	0.0345367
GO:0008753	MF	NADPH dehydrogenase (quinone) activity	1	1	0.0345367
GO:1990204	CC	oxidoreductase complex	1	1	0.0345367
GO:0018393	BP	internal peptidyl-lysine acetylation	6	2	0.0346047
GO:0000775	CC	chromosome, centromeric region	52	5	0.0352253
GO:0090309	BP	positive regulation of methylation-dependent chromatin silencing	10	2	0.0361108
GO:0048168	BP	regulation of neuronal synaptic plasticity	14	3	0.0361506
GO:0043951	BP	negative regulation of cAMP-mediated signaling	13	3	0.0361781
GO:0033883	MF	pyridoxal phosphatase activity	2	1	0.0362974
GO:1905152	BP	positive regulation of voltage-gated sodium channel activity	1	1	0.0368349
GO:0061614	BP	pri-miRNA transcription by RNA polymerase II	8	2	0.0374244
GO:0000405	MF	bubble DNA binding	8	2.5	0.0374529
GO:0060152	BP	microtubule-based peroxisome localization	2	1	0.0374978
GO:0070884	BP	regulation of calcineurin-NFAT signaling cascade	2	1	0.0376657
GO:0070253	BP	somatostatin secretion	2	1	0.0376697
GO:0072091	BP	regulation of stem cell proliferation	7	2	0.0379683
GO:0019783	MF	ubiquitin-like protein-specific protease activity	2	1	0.0379824
GO:0007088	BP	regulation of mitotic nuclear division	19	3	0.0384611
GO:0007616	BP	long-term memory	33	5	0.0386378
GO:0043186	CC	P granule	9	2	0.0391134
GO:0050872	BP	white fat cell differentiation	13	3	0.0391726
GO:0007617	BP	mating behavior	7	2	0.0391971
GO:0090023	BP	positive regulation of neutrophil chemotaxis	24	3	0.0395546
GO:0005829	CC	cytosol	4871	216	0.0396481
GO:0031023	BP	microtubule organizing center organization	6	2	0.0397416
GO:2000641	BP	regulation of early endosome to late endosome transport	7	2	0.0397835
GO:0005137	MF	interleukin-5 receptor binding	2	1	0.0413086
GO:0050715	BP	positive regulation of cytokine secretion	26	3	0.041321
GO:0014074	BP	response to purine-containing compound	5	2	0.0413417
GO:0008420	MF	RNA polymerase II CTD heptapeptide repeat phosphatase activity	5	2	0.0414298
GO:0042092	BP	type 2 immune response	3	1	0.0414983
GO:0048589	BP	developmental growth	23	4	0.0416811
GO:0035036	BP	sperm-egg recognition	15	2	0.0417542
GO:0042633	BP	hair cycle	15	2	0.0422817
GO:0000966	BP	RNA 5'-end processing	1	1	0.0423216
GO:0060903	BP	positive regulation of meiosis I	1	1	0.0423216
GO:0030895	CC	apolipoprotein B mRNA editing enzyme complex	3	1	0.0424892
GO:0032593	CC	insulin-responsive compartment	8	2	0.0425974
GO:0046951	BP	ketone body biosynthetic process	8	2	0.0426724
GO:0002093	BP	auditory receptor cell morphogenesis	2	1	0.0431317
GO:0043159	CC	acrosomal matrix	4	1	0.0431822
GO:0060537	BP	muscle tissue development	2	1	0.0438238
GO:0014807	BP	regulation of somitogenesis	6	2	0.0438376
GO:0055075	BP	potassium ion homeostasis	7	2	0.0439367
GO:0070578	CC	RISC-loading complex	9	2	0.0439789
GO:0032355	BP	response to estradiol	95	9	0.0440864
GO:0097120	BP	receptor localization to synapse	5	2	0.0443022
GO:0018958	BP	phenol-containing compound metabolic process	3	1	0.044321
GO:0070139	MF	SUMO-specific endopeptidase activity	2	1	0.0445008
GO:0004862	MF	cAMP-dependent protein kinase inhibitor activity	6	2	0.0445704
GO:0004521	MF	endoribonuclease activity	18	3	0.0458443
GO:0035280	BP	miRNA loading onto RISC involved in gene silencing by miRNA	7	2	0.0458703
GO:0051754	BP	meiotic sister chromatid cohesion, centromeric	3	1	0.0460396
GO:0008603	MF	cAMP-dependent protein kinase regulator activity	7	2	0.0460401
GO:0034423	CC	autophagosome lumen	1	1	0.0462007
GO:2000424	BP	positive regulation of eosinophil chemotaxis	1	1	0.0462007
GO:0031247	BP	actin rod assembly	2	1	0.0467831
GO:0045062	BP	extrathymic T cell selection	1	1	0.0468322
GO:0007611	BP	learning or memory	53	6	0.0468874
GO:0061630	MF	ubiquitin protein ligase activity	136	10	0.0469252
GO:0071287	BP	cellular response to manganese ion	9	2	0.0469289
GO:0051935	BP	glutamate reuptake	1	1	0.046943
GO:0004419	MF	hydroxymethylglutaryl-CoA lyase activity	2	1	0.0471099
GO:0031526	CC	brush border membrane	49	5	0.0471935
GO:0031648	BP	protein destabilization	46	5.5	0.047224
GO:0031543	MF	peptidyl-proline dioxygenase activity	2	1	0.0473061
GO:0048790	BP	maintenance of presynaptic active zone structure	4	2	0.0474116
GO:0098882	MF	structural constituent of presynaptic active zone	4	2	0.0474116
GO:0007041	BP	lysosomal transport	16	3	0.0479384
GO:1990730	CC	VCP-NSFL1C complex	2	1	0.0480814
GO:0008013	MF	beta-catenin binding	78	9	0.0493539
GO:2000212	BP	negative regulation of glutamate metabolic process	1	1	0.0495163
GO:0044321	BP	response to leptin	7	2	0.0497354
GO:0090169	BP	regulation of spindle assembly	2	1	0.0497586
GO:0035773	BP	insulin secretion involved in cellular response to glucose stimulus	7	2	0.0499417
GO:0008078	BP	mesodermal cell migration	2	1	0.0500177
GO:0005136	MF	interleukin-4 receptor binding	3	1	0.0502918
GO:0070337	MF	3'-flap-structured DNA binding	1	1	0.0504618
GO:0098530	BP	positive regulation of strand invasion	1	1	0.0504618
GO:0097355	BP	protein localization to heterochromatin	2	1	0.0506032
GO:0006491	BP	N-glycan processing	8	2	0.050748
GO:0021940	BP	positive regulation of cerebellar granule cell precursor proliferation	2	1	0.0508138
GO:0048295	BP	positive regulation of isotype switching to IgE isotypes	3	1	0.0509265
GO:0033601	BP	positive regulation of mammary gland epithelial cell proliferation	6	2	0.0509409
GO:0035562	BP	negative regulation of chromatin binding	9	2	0.0510533
GO:0045671	BP	negative regulation of osteoclast differentiation	23	3	0.051666
GO:0031090	CC	organelle membrane	10	2	0.0517058
GO:0010845	BP	positive regulation of reciprocal meiotic recombination	2	1	0.0517829
GO:0010501	BP	RNA secondary structure unwinding	8	2	0.0519163
GO:0008424	MF	glycoprotein 6-alpha-L-fucosyltransferase activity	1	1	0.0520997
GO:0043112	BP	receptor metabolic process	1	1	0.0520997
GO:0046368	BP	GDP-L-fucose metabolic process	1	1	0.0520997
GO:0099150	BP	regulation of postsynaptic specialization assembly	1	1	0.0522408
GO:0017146	CC	NMDA selective glutamate receptor complex	11	3	0.0524061
GO:0046604	BP	positive regulation of mitotic centrosome separation	2	1	0.0524123
GO:1904780	BP	negative regulation of protein localization to centrosome	2	1	0.0524123
GO:0048167	BP	regulation of synaptic plasticity	42	6	0.0526211
GO:0001966	BP	thigmotaxis	2	1	0.0528275
GO:0004582	MF	dolichyl-phosphate beta-D-mannosyltransferase activity	3	1	0.0530904
GO:0033185	CC	dolichol-phosphate-mannose synthase complex	3	1	0.0530904
GO:0050847	BP	progesterone receptor signaling pathway	8	2	0.0531527
GO:0035194	BP	posttranscriptional gene silencing by RNA	7	2	0.053192
GO:0051127	BP	positive regulation of actin nucleation	6	2	0.053956
GO:0035745	BP	T-helper 2 cell cytokine production	2	1	0.0540271
GO:0061163	BP	endoplasmic reticulum polarization	1	1	0.0540727
GO:0061573	BP	actin filament bundle retrograde transport	1	1	0.0540727
GO:0035023	BP	regulation of Rho protein signal transduction	82	9	0.0540958
GO:1904902	BP	ESCRT III complex assembly	1	1	0.0547267
GO:0004483	MF	mRNA (nucleoside-2'-O-)-methyltransferase activity	2	1	0.0547735
GO:0001770	BP	establishment of natural killer cell polarity	1	1	0.0549018
GO:0003007	BP	heart morphogenesis	34	5	0.0550035
GO:0010259	BP	multicellular organism aging	18	3	0.055043
GO:1904357	BP	negative regulation of telomere maintenance via telomere lengthening	10	2	0.0554942
GO:0031509	BP	telomeric heterochromatin assembly	2	1	0.0556249
GO:1902340	BP	negative regulation of chromosome condensation	2	1	0.0556249
GO:0006284	BP	base-excision repair	24	3	0.0560827
GO:0001085	MF	RNA polymerase II transcription factor binding	42	5	0.0564178
GO:0042747	BP	circadian sleep/wake cycle, REM sleep	3	1	0.056745
GO:0045875	BP	negative regulation of sister chromatid cohesion	2	1	0.0568132
GO:0000209	BP	protein polyubiquitination	206	13	0.0569623
GO:0046069	BP	cGMP catabolic process	5	2	0.0569697
GO:0051301	BP	cell division	344	20.5	0.0572434
GO:0033598	BP	mammary gland epithelial cell proliferation	8	2	0.0572458
GO:0014911	BP	positive regulation of smooth muscle cell migration	18	3	0.0573424
GO:0097110	MF	scaffold protein binding	58	7.5	0.0576808
GO:0034450	MF	ubiquitin-ubiquitin ligase activity	11	2	0.0577821
GO:0071312	BP	cellular response to alkaloid	8	2	0.0578744
GO:0090082	BP	positive regulation of heart induction by negative regulation of canonical Wnt signaling pathway	2	1	0.0590196
GO:0045602	BP	negative regulation of endothelial cell differentiation	9	2	0.0594968
GO:0061384	BP	heart trabecula morphogenesis	7	2	0.0595927
GO:1903763	MF	gap junction channel activity involved in cell communication by electrical coupling	2	1	0.0597273
GO:0000938	CC	GARP complex	5	2	0.059732
GO:0006990	BP	positive regulation of transcription from RNA polymerase II promoter involved in unfolded protein response	3	1	0.0598356
GO:0002826	BP	negative regulation of T-helper 1 type immune response	4	1	0.0600617
GO:0010715	BP	regulation of extracellular matrix disassembly	5	2	0.0602052
GO:0071203	CC	WASH complex	13	2	0.0604063
GO:0016324	CC	apical plasma membrane	294	19	0.0605113
GO:0003376	BP	sphingosine-1-phosphate receptor signaling pathway	10	2	0.0605693
GO:0031532	BP	actin cytoskeleton reorganization	47	6	0.0610898
GO:0051493	BP	regulation of cytoskeleton organization	20	3	0.0612115
GO:0031084	CC	BLOC-2 complex	3	1	0.0617275
GO:0061061	BP	muscle structure development	2	1	0.0618133
GO:1902811	BP	positive regulation of skeletal muscle fiber differentiation	1	1	0.0618396
GO:0005025	MF	transforming growth factor beta receptor activity, type I	2	1	0.0620325
GO:0060840	BP	artery development	7	2	0.0620765
GO:2000553	BP	positive regulation of T-helper 2 cell cytokine production	7	2	0.0621189
GO:0033167	CC	ARC complex	1	1	0.0621992
GO:0033168	BP	conversion of ds siRNA to ss siRNA involved in RNA interference	1	1	0.0621992
GO:0036404	BP	conversion of ds siRNA to ss siRNA	1	1	0.0621992
GO:0051121	BP	hepoxilin metabolic process	1	1	0.0622442
GO:1901751	BP	leukotriene A4 metabolic process	1	1	0.0622442
GO:2001306	BP	lipoxin B4 biosynthetic process	1	1	0.0622442
GO:0061408	BP	positive regulation of transcription from RNA polymerase II promoter in response to heat stress	1	1	0.0626635
GO:0061770	MF	translation elongation factor binding	1	1	0.0626635
GO:1904843	BP	cellular response to nitroglycerin	1	1	0.0626635
GO:0008043	CC	intracellular ferritin complex	2	1	0.0628038
GO:0009312	BP	oligosaccharide biosynthetic process	11	2	0.0628585
GO:0150093	BP	amyloid-beta clearance by transcytosis	7	2	0.0631653
GO:1905636	BP	positive regulation of RNA polymerase II regulatory region sequence-specific DNA binding	3	1	0.0635621
GO:0040009	BP	regulation of growth rate	2	1	0.063744
GO:0071816	BP	tail-anchored membrane protein insertion into ER membrane	6	2	0.0641528
GO:0098684	CC	photoreceptor ribbon synapse	7	2	0.0643387
GO:0060994	BP	regulation of transcription from RNA polymerase II promoter involved in kidney development	1	1	0.0644555
GO:0042339	BP	keratan sulfate metabolic process	1	1	0.0645001
GO:0045130	MF	keratan sulfotransferase activity	1	1	0.0645001
GO:0003697	MF	single-stranded DNA binding	82	6	0.065279
GO:0010070	BP	zygote asymmetric cell division	1	1	0.065525
GO:0043473	BP	pigmentation	24	3	0.0656524
GO:0045080	BP	positive regulation of chemokine biosynthetic process	9	2	0.0657013
GO:0071731	BP	response to nitric oxide	3	1	0.0657438
GO:0033592	MF	RNA strand annealing activity	3	1	0.0659189
GO:0000711	BP	meiotic DNA repair synthesis	3	1	0.0659794
GO:0090443	CC	FAR/SIN/STRIPAK complex	3	1	0.0665574
GO:0010632	BP	regulation of epithelial cell migration	5	2	0.0665783
GO:0071803	BP	positive regulation of podosome assembly	10	2	0.0666458
GO:0032075	BP	positive regulation of nuclease activity	1	1	0.0667067
GO:0010370	CC	perinucleolar chromocenter	2	1	0.0667759
GO:0097119	BP	postsynaptic density protein 95 clustering	6	2	0.0668846
GO:0045356	BP	positive regulation of interferon-alpha biosynthetic process	4	1	0.0668881
GO:0000290	BP	deadenylation-dependent decapping of nuclear-transcribed mRNA	3	1	0.0669085
GO:1900027	BP	regulation of ruffle assembly	8	2	0.0671018
GO:0022849	MF	glutamate-gated calcium ion channel activity	5	2	0.067557
GO:1905663	BP	positive regulation of telomerase RNA reverse transcriptase activity	2	1	0.0675848
GO:0021511	BP	spinal cord patterning	1	1	0.0676754
GO:1902078	BP	positive regulation of lateral motor column neuron migration	1	1	0.0676754
GO:0021631	BP	optic nerve morphogenesis	5	2	0.0678198
GO:0010585	BP	glutamine secretion	1	1	0.067924
GO:1903803	BP	L-glutamine import across plasma membrane	1	1	0.067924
GO:0016604	CC	nuclear body	277	18	0.0684734
GO:0000794	CC	condensed nuclear chromosome	27	3	0.0685921
GO:0071373	BP	cellular response to luteinizing hormone stimulus	3	1	0.0688353
GO:1905652	BP	negative regulation of artery morphogenesis	5	1	0.0694324
GO:0005024	MF	transforming growth factor beta-activated receptor activity	6	2	0.0695146
GO:0004703	MF	G protein-coupled receptor kinase activity	7	2	0.0695289
GO:0048812	BP	neuron projection morphogenesis	42	5	0.0697546
GO:2000556	BP	positive regulation of T-helper 1 cell cytokine production	5	1	0.069935
GO:0042134	MF	rRNA primary transcript binding	1	1	0.0700123
GO:0042753	BP	positive regulation of circadian rhythm	8	2	0.0706291
GO:0022011	BP	myelination in peripheral nervous system	17	3	0.070832
GO:0016925	BP	protein sumoylation	62	5	0.070869
GO:0004511	MF	tyrosine 3-monooxygenase activity	1	1	0.0709729
GO:0006585	BP	dopamine biosynthetic process from tyrosine	1	1	0.0709729
GO:0016137	BP	glycoside metabolic process	1	1	0.0709729
GO:0042214	BP	terpene metabolic process	1	1	0.0709729
GO:0006218	BP	uridine catabolic process	1	1	0.0710443
GO:0031372	CC	UBC13-MMS2 complex	2	1	0.0714128
GO:1905064	BP	negative regulation of vascular smooth muscle cell differentiation	10	2	0.071439
GO:0045191	BP	regulation of isotype switching	4	1	0.0715791
GO:0060327	BP	cytoplasmic actin-based contraction involved in cell motility	2	1	0.071852
GO:0030629	MF	U6 snRNA 3'-end binding	1	1	0.0720252
GO:0120048	MF	U6 snRNA (adenine-(43)-N(6))-methyltransferase activity	1	1	0.0720252
GO:0120049	BP	snRNA (adenine-N6)-methylation	1	1	0.0720252
GO:0004647	MF	phosphoserine phosphatase activity	3	1	0.0721423
GO:0030851	BP	granulocyte differentiation	9	2	0.0722377
GO:0001866	BP	NK T cell proliferation	2	1	0.0725072
GO:0070093	BP	negative regulation of glucagon secretion	3	1	0.0727044
GO:0060042	BP	retina morphogenesis in camera-type eye	7	2	0.0727398
GO:0021675	BP	nerve development	9	2	0.0729398
GO:0036505	MF	prosaposin receptor activity	2	1	0.0734089
GO:0001226	MF	RNA polymerase II transcription corepressor binding	1	1	0.0734881
GO:0097105	BP	presynaptic membrane assembly	8	2	0.0736748
GO:0090656	BP	t-circle formation	12	2	0.0741312
GO:0051117	MF	ATPase binding	77	6	0.0741466
GO:0033878	MF	hormone-sensitive lipase activity	1	1	0.074711
GO:0047496	BP	vesicle transport along microtubule	9	2	0.07473
GO:0006289	BP	nucleotide-excision repair	29	3.5	0.0747886
GO:1903660	BP	negative regulation of complement-dependent cytotoxicity	3	1	0.0749233
GO:0006471	BP	protein ADP-ribosylation	16	2	0.0749535
GO:0044212	MF	transcription regulatory region DNA binding	174	14	0.0754139
GO:0016165	MF	linoleate 13S-lipoxygenase activity	2	1	0.0754462
GO:0002458	BP	peripheral T cell tolerance induction	1	1	0.0755505
GO:0002509	BP	central tolerance induction to self antigen	1	1	0.0755505
GO:2000410	BP	regulation of thymocyte migration	1	1	0.0755505
GO:0008526	MF	phosphatidylinositol transporter activity	8	2	0.0763235
GO:0007185	BP	transmembrane receptor protein tyrosine phosphatase signaling pathway	6	2	0.0764328
GO:0032693	BP	negative regulation of interleukin-10 production	14	2	0.0766114
GO:1902269	BP	positive regulation of polyamine transmembrane transport	2	1	0.076805
GO:0004711	MF	ribosomal protein S6 kinase activity	1	1	0.0773448
GO:0036284	CC	tubulobulbar complex	1	1	0.0774391
GO:0042826	MF	histone deacetylase binding	102	8	0.0781494
GO:0090043	BP	regulation of tubulin deacetylation	3	1	0.0785724
GO:0008118	MF	N-acetyllactosaminide alpha-2,3-sialyltransferase activity	1	1	0.0786978
GO:0009378	MF	four-way junction helicase activity	2	1	0.0790542
GO:0061749	MF	forked DNA-dependent helicase activity	2	1	0.0790542
GO:0061849	MF	telomeric G-quadruplex DNA binding	2	1	0.0790542
GO:0042509	BP	regulation of tyrosine phosphorylation of STAT protein	5	1	0.0801131
GO:0016605	CC	PML body	99	8	0.0801667
GO:0018279	BP	protein N-linked glycosylation via asparagine	31	3	0.0807819
GO:0033235	BP	positive regulation of protein sumoylation	10	2.5	0.0808724
GO:1990923	CC	PET complex	3	1	0.0810255
GO:0072659	BP	protein localization to plasma membrane	125	11	0.0810795
GO:0008344	BP	adult locomotory behavior	47	5	0.0811267
GO:0050769	BP	positive regulation of neurogenesis	26	3	0.0815944
GO:0048593	BP	camera-type eye morphogenesis	18	3	0.0823041
GO:0003983	MF	UTP:glucose-1-phosphate uridylyltransferase activity	1	1	0.0823149
GO:0032557	MF	pyrimidine ribonucleotide binding	1	1	0.0823149
GO:0006396	BP	RNA processing	544	12	0.082481
GO:1903904	BP	negative regulation of establishment of T cell polarity	1	1	0.0825857
GO:1905872	BP	negative regulation of protein localization to cell leading edge	1	1	0.0825857
GO:2001107	BP	negative regulation of Rho guanyl-nucleotide exchange factor activity	1	1	0.0825857
GO:0015370	MF	solute:sodium symporter activity	1	1	0.0826501
GO:0099023	CC	tethering complex	1	1	0.0829845
GO:0032290	BP	peripheral nervous system myelin formation	2	1	0.0831686
GO:0043393	BP	regulation of protein binding	19	3	0.0834222
GO:1904996	BP	positive regulation of leukocyte adhesion to vascular endothelial cell	13	2	0.0836932
GO:0034587	BP	piRNA metabolic process	15	2	0.0839906
GO:0004850	MF	uridine phosphorylase activity	2	1	0.0840423
GO:0009166	BP	nucleotide catabolic process	2	1	0.0840423
GO:0060080	BP	inhibitory postsynaptic potential	10	2	0.0842979
GO:0008211	BP	glucocorticoid metabolic process	4	1	0.0843309
GO:0043047	MF	single-stranded telomeric DNA binding	3	1	0.0845716
GO:0002315	BP	marginal zone B cell differentiation	9	2	0.0850177
GO:0060982	BP	coronary artery morphogenesis	9	2	0.0851709
GO:0098797	CC	plasma membrane protein complex	8	2	0.0852752
GO:0060347	BP	heart trabecula formation	13	2	0.0855493
GO:0031054	BP	pre-miRNA processing	12	2	0.0855974
GO:1905413	BP	regulation of dense core granule exocytosis	1	1	0.0856696
GO:0015629	CC	actin cytoskeleton	192	15	0.085835
GO:0090394	BP	negative regulation of excitatory postsynaptic potential	10	2	0.0858513
GO:0009313	BP	oligosaccharide catabolic process	11	2	0.0864139
GO:0008057	BP	eye pigment granule organization	1	1	0.0864634
GO:0005976	BP	polysaccharide metabolic process	2	1	0.0866628
GO:0032535	BP	regulation of cellular component size	1	1	0.0866646
GO:0051800	MF	phosphatidylinositol-3,4-bisphosphate 3-phosphatase activity	1	1	0.0866646
GO:0090071	BP	negative regulation of ribosome biogenesis	1	1	0.0866646
GO:2000808	BP	negative regulation of synaptic vesicle clustering	1	1	0.0866646
GO:0014823	BP	response to activity	41	4	0.0867071
GO:0016926	BP	protein desumoylation	4	1	0.0867213
GO:0097503	BP	sialylation	18	3	0.0868186
GO:0060682	BP	primary ureteric bud growth	1	1	0.0868907
GO:0031047	BP	gene silencing by RNA	34	3	0.08704
GO:0048185	MF	activin binding	11	2	0.0870471
GO:0097104	BP	postsynaptic membrane assembly	7	2	0.0870921
GO:1902939	BP	negative regulation of intracellular calcium activated chloride channel activity	1	1	0.0871669
GO:1904647	BP	response to rotenone	1	1	0.0875556
GO:1990778	BP	protein localization to cell periphery	1	1	0.0875556
GO:0045645	BP	positive regulation of eosinophil differentiation	2	1	0.087869
GO:0001545	BP	primary ovarian follicle growth	1	1	0.0880442
GO:2001286	BP	regulation of caveolin-mediated endocytosis	1	1	0.0880442
GO:0043555	BP	regulation of translation in response to stress	2	1	0.0880964
GO:0014040	BP	positive regulation of Schwann cell differentiation	2	1	0.0881588
GO:0060301	BP	positive regulation of cytokine activity	1	1	0.0883071
GO:0150018	BP	basal dendrite development	1	1	0.0883071
GO:1902378	BP	VEGF-activated neuropilin signaling pathway involved in axon guidance	1	1	0.0883071
GO:1902946	BP	protein localization to early endosome	1	1	0.0883071
GO:1905040	BP	otic placode development	1	1	0.0883071
GO:0044378	MF	non-sequence-specific DNA binding, bending	2	1	0.0889602
GO:2001056	BP	positive regulation of cysteine-type endopeptidase activity	9	2	0.0893687
GO:1905956	BP	positive regulation of endothelial tube morphogenesis	2	1	0.0897423
GO:0035865	BP	cellular response to potassium ion	10	2	0.0897851
GO:0048476	CC	Holliday junction resolvase complex	2	1	0.0898098
GO:0005883	CC	neurofilament	8	2	0.0899672
GO:1900044	BP	regulation of protein K63-linked ubiquitination	1	1	0.0899838
GO:1902498	BP	regulation of protein autoubiquitination	1	1	0.0899838
GO:0098847	MF	sequence-specific single stranded DNA binding	2	1	0.0903266
GO:0001162	MF	RNA polymerase II intronic transcription regulatory region sequence-specific DNA binding	7	2	0.0903694
GO:0031545	MF	peptidyl-proline 4-dioxygenase activity	3	1	0.0904093
GO:1904100	BP	positive regulation of protein O-linked glycosylation	3	1	0.0905184
GO:0061952	BP	midbody abscission	17	2	0.0907857
GO:0045814	BP	negative regulation of gene expression, epigenetic	55	4	0.0908081
GO:0004185	MF	serine-type carboxypeptidase activity	4	1	0.0910609
GO:0015175	MF	neutral amino acid transmembrane transporter activity	8	2	0.0912634
GO:2000342	BP	negative regulation of chemokine (C-X-C motif) ligand 2 production	2	1	0.0916396
GO:0042418	BP	epinephrine biosynthetic process	2	1	0.0918545
GO:0030957	MF	Tat protein binding	10	2	0.0919077
GO:0021688	BP	cerebellar molecular layer formation	1	1	0.0921415
GO:0048631	BP	regulation of skeletal muscle tissue growth	1	1	0.0921415
GO:0060853	BP	Notch signaling pathway involved in arterial endothelial cell fate commitment	1	1	0.0921415
GO:0098773	BP	skin epidermis development	1	1	0.0921415
GO:0060065	BP	uterus development	16	3	0.0924174
GO:0051939	BP	gamma-aminobutyric acid import	1	1	0.0924186
GO:0047977	MF	hepoxilin-epoxide hydrolase activity	2	1	0.092425
GO:2001303	BP	lipoxin A4 biosynthetic process	2	1	0.092425
GO:1901187	BP	regulation of ephrin receptor signaling pathway	1	1	0.0930242
GO:0018964	BP	propylene metabolic process	1	1	0.0931253
GO:0021586	BP	pons maturation	1	1	0.0931253
GO:1905429	BP	response to glycine	1	1	0.0931253
GO:0097536	BP	thymus epithelium morphogenesis	2	1	0.0931402
GO:0036159	BP	inner dynein arm assembly	13	2	0.0932668
GO:2000503	BP	positive regulation of natural killer cell chemotaxis	6	1	0.093474
GO:0016476	BP	regulation of embryonic cell shape	3	1	0.09353
GO:0060021	BP	roof of mouth development	62	7	0.0937653
GO:1904862	BP	inhibitory synapse assembly	9	2	0.093779
GO:0048789	BP	cytoskeletal matrix organization at active zone	1	1	0.0938092
GO:0097115	BP	neurexin clustering involved in presynaptic membrane assembly	1	1	0.0938092
GO:1905520	BP	positive regulation of presynaptic active zone assembly	1	1	0.0938092
GO:0045637	BP	regulation of myeloid cell differentiation	10	2	0.0940029
GO:0007270	BP	neuron-neuron synaptic transmission	8	2	0.0941556
GO:0061002	BP	negative regulation of dendritic spine morphogenesis	7	2	0.0941951
GO:0001734	MF	mRNA (N6-adenosine)-methyltransferase activity	2	1	0.0943738
GO:0021849	BP	neuroblast division in subventricular zone	3	1	0.0945728
GO:0051641	BP	cellular localization	1	1	0.094687
GO:0006865	BP	amino acid transport	37	4	0.0947945
GO:0034699	BP	response to luteinizing hormone	1	1	0.0948657
GO:0060939	BP	epicardium-derived cardiac fibroblast cell development	1	1	0.0948657
GO:0070123	MF	transforming growth factor beta receptor activity, type III	1	1	0.0948657
GO:0004046	MF	aminoacylase activity	4	1	0.0950882
GO:0090648	BP	response to environmental enrichment	1	1	0.0952366
GO:0051290	BP	protein heterotetramerization	53	4	0.0957713
GO:0045652	BP	regulation of megakaryocyte differentiation	70	5	0.0958907
GO:0042748	BP	circadian sleep/wake cycle, non-REM sleep	1	1	0.0959298
GO:1900220	BP	semaphorin-plexin signaling pathway involved in bone trabecula morphogenesis	2	1	0.0964247
GO:0044599	CC	AP-5 adaptor complex	1	1	0.0964716
GO:1900182	BP	positive regulation of protein localization to nucleus	25	3	0.0965691
GO:0007130	BP	synaptonemal complex assembly	18	2	0.0967098
GO:0106028	BP	neuron projection retraction	1	1	0.097276
GO:1904782	BP	negative regulation of NMDA glutamate receptor activity	1	1	0.097276
GO:0015272	MF	ATP-activated inward rectifier potassium channel activity	3	1	0.0975557
GO:0015914	BP	phospholipid transport	21	3	0.0978748
GO:0032741	BP	positive regulation of interleukin-18 production	5	1	0.0979569
GO:1901031	BP	regulation of response to reactive oxygen species	3	1	0.0980227
GO:0051920	MF	peroxiredoxin activity	3	1	0.0983205
GO:0070859	BP	positive regulation of bile acid biosynthetic process	3	1	0.0991618
GO:0002902	BP	regulation of B cell apoptotic process	2	1	0.0997103
GO:0061370	BP	testosterone biosynthetic process	5	1	0.0999249
GO:0008091	CC	spectrin	8	2	0.0999846
GO:0005172	MF	vascular endothelial growth factor receptor binding	3	1	0.100167
GO:0045309	MF	protein phosphorylated amino acid binding	3	1	0.100178
GO:0000287	MF	magnesium ion binding	209	13	0.100251
GO:0042301	MF	phosphate ion binding	12	2	0.10029
GO:0005163	MF	nerve growth factor receptor binding	2	1	0.10077
GO:0048477	BP	oogenesis	30	3	0.10087
GO:0050785	MF	advanced glycation end-product receptor activity	1	1	0.101165
GO:1903523	BP	negative regulation of blood circulation	1	1	0.101165
GO:1904472	BP	positive regulation of endothelin secretion	1	1	0.101165
GO:1904597	BP	negative regulation of connective tissue replacement involved in inflammatory response wound healing	1	1	0.101165
GO:2000514	BP	regulation of CD4-positive, alpha-beta T cell activation	1	1	0.101165
GO:0030729	MF	acetoacetate-CoA ligase activity	1	1	0.101453
GO:0048254	BP	snoRNA localization	4	1	0.101495
GO:0042988	MF	X11-like protein binding	1	1	0.101937
GO:0099065	CC	integral component of spine apparatus membrane	1	1	0.101937
GO:0055008	BP	cardiac muscle tissue morphogenesis	12	2	0.101975
GO:0033037	BP	polysaccharide localization	1	1	0.102075
GO:0019255	BP	glucose 1-phosphate metabolic process	2	1	0.102129
GO:0060828	BP	regulation of canonical Wnt signaling pathway	24	3	0.102129
GO:0017143	BP	insecticide metabolic process	2	1	0.102304
GO:0032897	BP	negative regulation of viral transcription	12	2	0.102306
GO:0007290	BP	spermatid nucleus elongation	4	1	0.102338
GO:0001936	BP	regulation of endothelial cell proliferation	3	1	0.102461
GO:1905773	MF	8-hydroxy-2'-deoxyguanosine DNA binding	3	1	0.102545
GO:0031492	MF	nucleosomal DNA binding	30	3	0.102596
GO:0048257	MF	3'-flap endonuclease activity	2	1	0.102834
GO:0070722	CC	Tle3-Aes complex	1	1	0.102873
GO:0010814	BP	substance P catabolic process	1	1	0.10293
GO:0010816	BP	calcitonin catabolic process	1	1	0.10293
GO:0031302	CC	intrinsic component of endosome membrane	1	1	0.10293
GO:0034959	BP	endothelin maturation	1	1	0.10293
GO:0070702	CC	inner mucus layer	1	1	0.103028
GO:0070703	CC	outer mucus layer	1	1	0.103028
GO:1903615	BP	positive regulation of protein tyrosine phosphatase activity	3	1	0.103444
GO:1900383	BP	regulation of synaptic plasticity by receptor localization to synapse	1	1	0.103597
GO:2000825	BP	positive regulation of androgen receptor activity	4	1	0.103993
GO:0016787	MF	hydrolase activity	71	5	0.104055
GO:0043890	MF	N-acetylgalactosamine-6-sulfatase activity	1	1	0.104085
GO:0007354	BP	zygotic determination of anterior/posterior axis, embryo	1	1	0.104143
GO:0033557	CC	Slx1-Slx4 complex	3	1	0.104168
GO:0005688	CC	U6 snRNP	6	1	0.104274
GO:0016469	CC	proton-transporting two-sector ATPase complex	5	1	0.104369
GO:0051582	BP	positive regulation of neurotransmitter uptake	1	1	0.104418
GO:0120153	MF	calcium-dependent carbohydrate binding	1	1	0.104651
GO:0004972	MF	NMDA glutamate receptor activity	7	2	0.10467
GO:0003213	BP	cardiac right atrium morphogenesis	1	1	0.104827
GO:0060843	BP	venous endothelial cell differentiation	1	1	0.104827
GO:0071393	BP	cellular response to progesterone stimulus	3	1	0.10511
GO:0060978	BP	angiogenesis involved in coronary vascular morphogenesis	2	1	0.105396
GO:0022018	BP	lateral ganglionic eminence cell proliferation	1	1	0.105609
GO:0060366	BP	lambdoid suture morphogenesis	1	1	0.105609
GO:0060367	BP	sagittal suture morphogenesis	1	1	0.105609
GO:0060594	BP	mammary gland specification	1	1	0.105609
GO:0060873	BP	anterior semicircular canal development	1	1	0.105609
GO:0060875	BP	lateral semicircular canal development	1	1	0.105609
GO:0032401	BP	establishment of melanosome localization	2	1	0.105628
GO:0001096	MF	TFIIF-class transcription factor complex binding	1	1	0.105908
GO:0030277	BP	maintenance of gastrointestinal epithelium	11	2	0.106645
GO:0035092	BP	sperm chromatin condensation	4	1	0.106919
GO:0016964	MF	alpha-2 macroglobulin receptor activity	1	1	0.107074
GO:0030226	MF	apolipoprotein receptor activity	1	1	0.107074
GO:0048694	BP	positive regulation of collateral sprouting of injured axon	1	1	0.107074
GO:1904109	BP	positive regulation of cholesterol import	1	1	0.107074
GO:0008446	MF	GDP-mannose 4,6-dehydratase activity	1	1	0.107196
GO:0098831	CC	presynaptic active zone cytoplasmic component	7	2	0.10744
GO:0098982	CC	GABA-ergic synapse	70	7	0.107853
GO:0036179	BP	osteoclast maturation	1	1	0.107939
GO:0051174	BP	regulation of phosphorus metabolic process	1	1	0.107939
GO:0036269	BP	swimming behavior	2	1	0.10801
GO:0045347	BP	negative regulation of MHC class II biosynthetic process	5	1	0.108072
GO:0003712	MF	transcription coregulator activity	60	5	0.108081
GO:0004832	MF	valine-tRNA ligase activity	1	1	0.108205
GO:0045665	BP	negative regulation of neuron differentiation	54	6	0.10822
GO:2000538	BP	positive regulation of B cell chemotaxis	2	1	0.108649
GO:0060590	MF	ATPase regulator activity	1	1	0.108693
GO:1904152	BP	regulation of retrograde protein transport, ER to cytosol	1	1	0.108693
GO:0001650	CC	fibrillar center	131	9	0.108829
GO:0004019	MF	adenylosuccinate synthase activity	2	1	0.1089
GO:2000562	BP	negative regulation of CD4-positive, alpha-beta T cell proliferation	6	1	0.108904
GO:0051255	BP	spindle midzone assembly	2	1	0.109146
GO:0015820	BP	leucine transport	2	1	0.109229
GO:0000980	MF	RNA polymerase II distal enhancer sequence-specific DNA binding	87	7	0.109245
GO:0000415	BP	negative regulation of histone H3-K36 methylation	1	1	0.109281
GO:0140261	CC	BCOR complex	1	1	0.109281
GO:0090084	BP	negative regulation of inclusion body assembly	10	2	0.109352
GO:0002710	BP	negative regulation of T cell mediated immunity	2	1	0.10941
GO:0061845	CC	neuron projection branch point	1	1	0.109538
GO:0061846	CC	dendritic spine cytoplasm	1	1	0.109538
GO:0099564	BP	modification of synaptic structure, modulating synaptic transmission	1	1	0.109538
GO:0040032	BP	post-embryonic body morphogenesis	1	1	0.109796
GO:2000828	BP	regulation of parathyroid hormone secretion	1	1	0.109796
GO:0033829	MF	O-fucosylpeptide 3-beta-N-acetylglucosaminyltransferase activity	2	1	0.109975
GO:1902367	BP	negative regulation of Notch signaling pathway involved in somitogenesis	2	1	0.10998
GO:0072717	BP	cellular response to actinomycin D	3	1	0.109988
GO:0045820	BP	negative regulation of glycolytic process	13	2	0.110106
GO:0000301	BP	retrograde transport, vesicle recycling within Golgi	1	1	0.11025
GO:0072365	BP	regulation of cellular ketone metabolic process by negative regulation of transcription from RNA polymerase II promoter	1	1	0.110332
GO:0061441	BP	renal artery morphogenesis	2	1	0.110705
GO:0017127	MF	cholesterol transporter activity	16	2	0.110752
GO:0000062	MF	fatty-acyl-CoA binding	15	2	0.110807
GO:0004535	MF	poly(A)-specific ribonuclease activity	13	2	0.111083
GO:0070971	CC	endoplasmic reticulum exit site	16	2	0.111185
GO:0051606	BP	detection of stimulus	2	1	0.111567
GO:0010498	BP	proteasomal protein catabolic process	15	2	0.111606
GO:0032986	BP	protein-DNA complex disassembly	2	1	0.111998
GO:0032602	BP	chemokine production	3	1	0.112235
GO:2000386	BP	positive regulation of ovarian follicle development	2	1	0.112286
GO:0051491	BP	positive regulation of filopodium assembly	30	4	0.112569
GO:1904115	CC	axon cytoplasm	54	5	0.112587
GO:0070375	BP	ERK5 cascade	2	1	0.112604
GO:0015026	MF	coreceptor activity	31	3	0.112658
GO:0007588	BP	excretion	32	3	0.11383
GO:0021693	BP	cerebellar Purkinje cell layer structural organization	2	1	0.11393
GO:0071372	BP	cellular response to follicle-stimulating hormone stimulus	11	2	0.114274
GO:0001069	MF	regulatory region RNA binding	2	1	0.114387
GO:0002291	BP	T cell activation via T cell receptor contact with antigen bound to MHC molecule on antigen presenting cell	4	1	0.114426
GO:0043138	MF	3'-5' DNA helicase activity	3	1	0.115149
GO:0004115	MF	3',5'-cyclic-AMP phosphodiesterase activity	8	2	0.115202
GO:1990428	BP	miRNA transport	2	1	0.115303
GO:0034584	MF	piRNA binding	4	1	0.115411
GO:0001946	BP	lymphangiogenesis	11	2	0.115477
GO:0000932	CC	P-body	63	5	0.115574
GO:0031508	BP	pericentric heterochromatin assembly	4	1	0.115605
GO:0006306	BP	DNA methylation	22	3	0.115962
GO:0005089	MF	Rho guanyl-nucleotide exchange factor activity	65	7	0.116425
GO:2001255	BP	positive regulation of histone H3-K36 trimethylation	2	1	0.116426
GO:2000302	BP	positive regulation of synaptic vesicle exocytosis	2	1	0.116595
GO:0001514	BP	selenocysteine incorporation	4	1	0.11663
GO:0042053	BP	regulation of dopamine metabolic process	10	2	0.116664
GO:0006879	BP	cellular iron ion homeostasis	55	4	0.116975
GO:2000566	BP	positive regulation of CD8-positive, alpha-beta T cell proliferation	2	1	0.11707
GO:0061502	BP	early endosome to recycling endosome transport	2	1	0.117337
GO:0032230	BP	positive regulation of synaptic transmission, GABAergic	12	2	0.117379
GO:1904845	BP	cellular response to L-glutamine	3	1	0.117404
GO:0098833	CC	presynaptic endocytic zone	2	1	0.117893
GO:0051567	BP	histone H3-K9 methylation	9	2	0.11798
GO:1990715	MF	mRNA CDS binding	2	1	0.118326
GO:0005768	CC	endosome	219	14	0.11839
GO:0008143	MF	poly(A) binding	15	2	0.118411
GO:0051717	MF	inositol-1,3,4,5-tetrakisphosphate 3-phosphatase activity	2	1	0.118561
GO:0047025	MF	3-oxoacyl-[acyl-carrier-protein] reductase (NADH) activity	2	1	0.118794
GO:0030014	CC	CCR4-NOT complex	16	2	0.118839
GO:0014731	CC	spectrin-associated cytoskeleton	8	2	0.119146
GO:0071396	BP	cellular response to lipid	2	1	0.119269
GO:0061733	MF	peptide-lysine-N-acetyltransferase activity	5	1	0.119359
GO:0042136	BP	neurotransmitter biosynthetic process	10	2	0.119453
GO:0098978	CC	glutamatergic synapse	346	24	0.119557
GO:0070278	BP	extracellular matrix constituent secretion	4	1	0.119653
GO:0048630	BP	skeletal muscle tissue growth	3	1	0.119678
GO:0045359	BP	positive regulation of interferon-beta biosynthetic process	7	1	0.119726
GO:0047498	MF	calcium-dependent phospholipase A2 activity	6	1	0.119742
GO:0060491	BP	regulation of cell projection assembly	3	1	0.119744
GO:0034105	BP	positive regulation of tissue remodeling	6	1	0.119811
GO:0000506	CC	glycosylphosphatidylinositol-N-acetylglucosaminyltransferase (GPI-GnT) complex	7	1	0.119985
GO:0090051	BP	negative regulation of cell migration involved in sprouting angiogenesis	46	3	0.120002
GO:0006610	BP	ribosomal protein import into nucleus	4	1	0.120302
GO:0036150	BP	phosphatidylserine acyl-chain remodeling	21	2	0.12043
GO:0048048	BP	embryonic eye morphogenesis	9	2	0.120791
GO:1902746	BP	regulation of lens fiber cell differentiation	2	1	0.120845
GO:0033269	CC	internode region of axon	3	1	0.121088
GO:0042978	MF	ornithine decarboxylase activator activity	3	1	0.121158
GO:0003064	BP	regulation of heart rate by hormone	2	1	0.121822
GO:0060033	BP	anatomical structure regression	3	1	0.12186
GO:0036020	CC	endolysosome membrane	13	2	0.121942
GO:0046974	MF	histone methyltransferase activity (H3-K9 specific)	10	2	0.121946
GO:0070171	BP	negative regulation of tooth mineralization	2	1	0.121973
GO:0016363	CC	nuclear matrix	106	8	0.122008
GO:1902283	BP	negative regulation of primary amine oxidase activity	2	1	0.122053
GO:0007221	BP	positive regulation of transcription of Notch receptor target	18	3	0.122123
GO:0005795	CC	Golgi stack	34	3	0.122152
GO:0004525	MF	ribonuclease III activity	3	1	0.122508
GO:0019079	BP	viral genome replication	14	2	0.122566
GO:0007031	BP	peroxisome organization	19	2	0.122733
GO:0001914	BP	regulation of T cell mediated cytotoxicity	2	1	0.122758
GO:0005499	MF	vitamin D binding	5	1	0.123162
GO:0060444	BP	branching involved in mammary gland duct morphogenesis	10	2	0.123221
GO:0047710	MF	bis(5'-adenosyl)-triphosphatase activity	2	1	0.123649
GO:1904613	BP	cellular response to 2,3,7,8-tetrachlorodibenzodioxine	2	1	0.124045
GO:0042623	MF	ATPase activity, coupled	14	2	0.12406
GO:0061821	MF	telomeric D-loop binding	4	1	0.124191
GO:0005769	CC	early endosome	232	14.5	0.124192
GO:0014043	BP	negative regulation of neuron maturation	2	1	0.12428
GO:0061857	BP	endoplasmic reticulum stress-induced pre-emptive quality control	2	1	0.124309
GO:0043000	BP	Golgi to plasma membrane CFTR protein transport	2	1	0.124311
GO:0002116	CC	semaphorin receptor complex	7	2	0.124601
GO:0046833	BP	positive regulation of RNA export from nucleus	4	1	0.12466
GO:0072697	BP	protein localization to cell cortex	2	1	0.124826
GO:0016578	BP	histone deubiquitination	13	2	0.124905
GO:0060717	BP	chorion development	2	1	0.125407
GO:0032429	BP	regulation of phospholipase A2 activity	2	1	0.125668
GO:0001951	BP	intestinal D-glucose absorption	3	1	0.125777
GO:1902896	BP	terminal web assembly	3	1	0.125777
GO:0010762	BP	regulation of fibroblast migration	11	2	0.126
GO:0051091	BP	positive regulation of DNA-binding transcription factor activity	109	8.5	0.126027
GO:0030552	MF	cAMP binding	20	3	0.126074
GO:0030718	BP	germ-line stem cell population maintenance	3	1	0.126237
GO:1903078	BP	positive regulation of protein localization to plasma membrane	51	5	0.126334
GO:0045323	CC	interleukin-1 receptor complex	2	1	0.126424
GO:0030124	CC	AP-4 adaptor complex	5	1	0.126458
GO:1990444	MF	F-box domain binding	2	1	0.126582
GO:0097553	BP	calcium ion transmembrane import into cytosol	7	2	0.126688
GO:0019789	MF	SUMO transferase activity	15	2	0.126805
GO:1903382	BP	negative regulation of endoplasmic reticulum stress-induced neuron intrinsic apoptotic signaling pathway	2	1	0.126971
GO:1901673	BP	regulation of mitotic spindle assembly	20	2	0.127061
GO:0008156	BP	negative regulation of DNA replication	18	2	0.127101
GO:0031021	CC	interphase microtubule organizing center	2	1	0.127163
GO:1990511	BP	piRNA biosynthetic process	5	1	0.127182
GO:1903575	BP	cornified envelope assembly	3	1	0.127444
GO:0016561	BP	protein import into peroxisome matrix, translocation	2	1	0.12747
GO:0061157	BP	mRNA destabilization	14	2	0.127515
GO:0045605	BP	negative regulation of epidermal cell differentiation	3	1	0.127642
GO:0038190	BP	VEGF-activated neuropilin signaling pathway	2	1	0.12768
GO:0097475	BP	motor neuron migration	2	1	0.12768
GO:1902336	BP	positive regulation of retinal ganglion cell axon guidance	2	1	0.12768
GO:0016997	MF	alpha-sialidase activity	2	1	0.128107
GO:0010841	BP	positive regulation of circadian sleep/wake cycle, wakefulness	3	1	0.128127
GO:0070401	MF	NADP+ binding	2	1	0.128162
GO:0071333	BP	cellular response to glucose stimulus	64	5	0.128252
GO:0035278	BP	miRNA mediated inhibition of translation	96	4.5	0.128296
GO:1900116	BP	extracellular negative regulation of signal transduction	2	1	0.128445
GO:0007568	BP	aging	169	11	0.128568
GO:0072583	BP	clathrin-dependent endocytosis	21	3	0.12881
GO:0007028	BP	cytoplasm organization	4	1	0.128907
GO:0042953	BP	lipoprotein transport	14	2	0.12893
GO:0031624	MF	ubiquitin conjugating enzyme binding	14	2	0.129253
GO:0002376	BP	immune system process	20	2	0.129391
GO:0098592	CC	cytoplasmic side of apical plasma membrane	3	1	0.129782
GO:0031904	CC	endosome lumen	17	2	0.129962
GO:0090261	BP	positive regulation of inclusion body assembly	3	1	0.13
GO:0005150	MF	interleukin-1, type I receptor binding	2	1	0.130039
GO:0030857	BP	negative regulation of epithelial cell differentiation	11	2	0.130452
GO:0098942	BP	retrograde trans-synaptic signaling by trans-synaptic protein complex	2	1	0.130588
GO:1902530	BP	positive regulation of protein linear polyubiquitination	2	1	0.130591
GO:0008510	MF	sodium:bicarbonate symporter activity	4	1	0.131414
GO:0016524	MF	latrotoxin receptor activity	2	1	0.131416
GO:0006167	BP	AMP biosynthetic process	3	1	0.131512
GO:0044208	BP	'de novo' AMP biosynthetic process	3	1	0.131512
GO:0034123	BP	positive regulation of toll-like receptor signaling pathway	4	1	0.131529
GO:0007181	BP	transforming growth factor beta receptor complex assembly	3	1	0.131556
GO:0048169	BP	regulation of long-term neuronal synaptic plasticity	20	3	0.131617
GO:0070050	BP	neuron cellular homeostasis	15	2	0.131702
GO:0071361	BP	cellular response to ethanol	14	2	0.131754
GO:0042771	BP	intrinsic apoptotic signaling pathway in response to DNA damage by p53 class mediator	27	3	0.131802
GO:0005592	CC	collagen type XI trimer	2	1	0.131913
GO:0071895	BP	odontoblast differentiation	2	1	0.131943
GO:0044334	BP	canonical Wnt signaling pathway involved in positive regulation of epithelial to mesenchymal transition	2	1	0.13202
GO:0003333	BP	amino acid transmembrane transport	10	2	0.13211
GO:0098633	MF	collagen fibril binding	2	1	0.13227
GO:0065001	BP	specification of axis polarity	2	1	0.132313
GO:0070232	BP	regulation of T cell apoptotic process	3	1	0.132467
GO:0050772	BP	positive regulation of axonogenesis	21	3	0.132563
GO:1900149	BP	positive regulation of Schwann cell migration	3	1	0.133109
GO:0007205	BP	protein kinase C-activating G protein-coupled receptor signaling pathway	26	3	0.133165
GO:0034968	BP	histone lysine methylation	9	2	0.133217
GO:0033180	CC	proton-transporting V-type ATPase, V1 domain	6	1	0.133429
GO:0035196	BP	production of miRNAs involved in gene silencing by miRNA	14	2	0.133506
GO:0002528	BP	regulation of vascular permeability involved in acute inflammatory response	4	1	0.133589
GO:0048013	BP	ephrin receptor signaling pathway	85	8	0.133782
GO:0016554	BP	cytidine to uridine editing	4	1	0.133898
GO:0045092	CC	interleukin-18 receptor complex	3	1	0.134047
GO:0042351	BP	'de novo' GDP-L-fucose biosynthetic process	2	1	0.134252
GO:0001665	MF	alpha-N-acetylgalactosaminide alpha-2,6-sialyltransferase activity	3	1	0.134277
GO:0043988	BP	histone H3-S28 phosphorylation	3	1	0.134613
GO:1905224	BP	clathrin-coated pit assembly	2	1	0.134718
GO:0099055	CC	integral component of postsynaptic membrane	46	5	0.134811
GO:0050804	BP	modulation of chemical synaptic transmission	43	5	0.135064
GO:1902262	BP	apoptotic process involved in blood vessel morphogenesis	4	1	0.135263
GO:0007076	BP	mitotic chromosome condensation	15	2	0.13529
GO:1902512	BP	positive regulation of apoptotic DNA fragmentation	5	1	0.135573
GO:0042745	BP	circadian sleep/wake cycle	2	1	0.135607
GO:0032211	BP	negative regulation of telomere maintenance via telomerase	20	2	0.135634
GO:0007223	BP	Wnt signaling pathway, calcium modulating pathway	37	4	0.135635
GO:0099576	BP	regulation of protein catabolic process at postsynapse, modulating synaptic transmission	4	1	0.135689
GO:0007340	BP	acrosome reaction	14	2	0.135764
GO:0097546	CC	ciliary base	29	3	0.135785
GO:0072318	BP	clathrin coat disassembly	2	1	0.13583
GO:0048237	CC	rough endoplasmic reticulum lumen	3	1	0.135845
GO:0008360	BP	regulation of cell shape	119	9	0.135995
GO:0007179	BP	transforming growth factor beta receptor signaling pathway	92	7	0.136051
GO:0070857	BP	regulation of bile acid biosynthetic process	4	1	0.136081
GO:0010698	MF	acetyltransferase activator activity	3	1	0.136501
GO:0045472	BP	response to ether	4	1	0.136591
GO:0019941	BP	modification-dependent protein catabolic process	3	1	0.136995
GO:0051602	BP	response to electrical stimulus	28	3	0.137232
GO:0099609	MF	microtubule lateral binding	2	1	0.137398
GO:1903231	MF	mRNA binding involved in posttranscriptional gene silencing	261	6.36667	0.137434
GO:0090624	MF	endoribonuclease activity, cleaving miRNA-paired mRNA	2	1	0.137466
GO:0090241	BP	negative regulation of histone H4 acetylation	2	1	0.137974
GO:0032370	BP	positive regulation of lipid transport	2	1	0.138137
GO:0016235	CC	aggresome	42	4	0.138215
GO:0005126	MF	cytokine receptor binding	10	1	0.13823
GO:0032527	BP	protein exit from endoplasmic reticulum	4	1	0.138402
GO:0150003	BP	regulation of spontaneous synaptic transmission	2	1	0.138567
GO:1903765	BP	negative regulation of potassium ion export across plasma membrane	3	1	0.138694
GO:1900248	BP	negative regulation of cytoplasmic translational elongation	2	1	0.138959
GO:0002268	BP	follicular dendritic cell differentiation	2	1	0.139054
GO:0033257	CC	Bcl3/NF-kappaB2 complex	2	1	0.139054
GO:0070940	BP	dephosphorylation of RNA polymerase II C-terminal domain	4	1	0.139146
GO:0060913	BP	cardiac cell fate determination	3	1	0.139417
GO:1904431	BP	positive regulation of t-circle formation	4	1	0.13944
GO:1902437	BP	positive regulation of male mating behavior	2	1	0.139611
GO:0010458	BP	exit from mitosis	12	2	0.139624
GO:0004117	MF	calmodulin-dependent cyclic-nucleotide phosphodiesterase activity	3	1	0.140051
GO:0099073	CC	mitochondrion-derived vesicle	3	1	0.140111
GO:1901315	BP	negative regulation of histone H2A K63-linked ubiquitination	3	1	0.140173
GO:1901201	BP	regulation of extracellular matrix assembly	3	1	0.140209
GO:0036503	BP	ERAD pathway	15	2	0.140422
GO:0030423	BP	targeting of mRNA for destruction involved in RNA interference	4	1	0.140425
GO:0006637	BP	acyl-CoA metabolic process	23	2	0.140646
GO:0005672	CC	transcription factor TFIIA complex	4	1	0.140681
GO:0014054	BP	positive regulation of gamma-aminobutyric acid secretion	3	1	0.140787
GO:0033147	BP	negative regulation of intracellular estrogen receptor signaling pathway	14	2	0.140944
GO:0072014	BP	proximal tubule development	3	1	0.141032
GO:0035672	BP	oligopeptide transmembrane transport	4	1	0.141153
GO:1905049	BP	negative regulation of metallopeptidase activity	4	1	0.141169
GO:0006552	BP	leucine catabolic process	5	1	0.141613
GO:1990948	MF	ubiquitin ligase inhibitor activity	5	1	0.141681
GO:0032342	BP	aldosterone biosynthetic process	3	1	0.141945
GO:0034651	BP	cortisol biosynthetic process	3	1	0.141945
GO:0035035	MF	histone acetyltransferase binding	26	3	0.142015
GO:0006065	BP	UDP-glucuronate biosynthetic process	3	1	0.142037
GO:0045582	BP	positive regulation of T cell differentiation	17	2	0.14214
GO:0034673	CC	inhibin-betaglycan-ActRII complex	3	1	0.142451
GO:0033270	CC	paranode region of axon	12	2	0.142577
GO:0032392	BP	DNA geometric change	4	1	0.142643
GO:0003207	BP	cardiac chamber formation	2	1	0.142886
GO:0008525	MF	phosphatidylcholine transporter activity	5	1	0.143254
GO:0003252	BP	negative regulation of cell proliferation involved in heart valve morphogenesis	2	1	0.143358
GO:0003169	BP	coronary vein morphogenesis	2	1	0.143487
GO:0071889	MF	14-3-3 protein binding	30	4	0.143519
GO:0008198	MF	ferrous iron binding	18	2	0.1437
GO:0072070	BP	loop of Henle development	2	1	0.143944
GO:0005922	CC	connexin complex	21	2	0.144139
GO:0070761	CC	pre-snoRNP complex	6	1	0.144207
GO:0010916	BP	negative regulation of very-low-density lipoprotein particle clearance	4	1	0.144403
GO:0018394	BP	peptidyl-lysine acetylation	6	1	0.144579
GO:0015693	BP	magnesium ion transport	5	1	0.144704
GO:0090129	BP	positive regulation of synapse maturation	9	2	0.144717
GO:0043274	MF	phospholipase binding	14	2	0.144767
GO:0043199	MF	sulfate binding	4	1	0.144861
GO:1904379	BP	protein localization to cytosolic proteasome complex involved in ERAD pathway	2	1	0.144868
GO:0016538	MF	cyclin-dependent protein serine/threonine kinase regulator activity	2	1	0.144954
GO:0018076	BP	N-terminal peptidyl-lysine acetylation	3	1	0.144964
GO:0097750	BP	endosome membrane tubulation	2	1	0.144978
GO:1990910	BP	response to hypobaric hypoxia	4	1	0.145188
GO:0070728	MF	leucine binding	6	1	0.145721
GO:0032183	MF	SUMO binding	11	2	0.145769
GO:0070534	BP	protein K63-linked ubiquitination	34	3.5	0.145774
GO:0043046	BP	DNA methylation involved in gamete generation	20	2	0.145808
GO:0071257	BP	cellular response to electrical stimulus	12	2	0.145866
GO:0030553	MF	cGMP binding	12	2	0.146412
GO:0098880	BP	maintenance of postsynaptic specialization structure	2	1	0.146629
GO:0043583	BP	ear development	10	2	0.14666
GO:2000377	BP	regulation of reactive oxygen species metabolic process	18	2	0.146677
GO:0033146	BP	regulation of intracellular estrogen receptor signaling pathway	15	2	0.146884
GO:0071936	MF	coreceptor activity involved in Wnt signaling pathway	2	1	0.146889
GO:0048471	CC	perinuclear region of cytoplasm	684	36.3333	0.146926
GO:0000795	CC	synaptonemal complex	18	2	0.147182
GO:0030122	CC	AP-2 adaptor complex	11	2	0.147286
GO:0016361	MF	activin receptor activity, type I	4	1	0.14769
GO:0070555	BP	response to interleukin-1	36	3	0.147836
GO:0007417	BP	central nervous system development	99	8	0.147999
GO:0015866	BP	ADP transport	6	1	0.148032
GO:0001975	BP	response to amphetamine	32	3	0.148431
GO:0034128	BP	negative regulation of MyD88-independent toll-like receptor signaling pathway	7	1	0.148455
GO:0051344	BP	negative regulation of cyclic-nucleotide phosphodiesterase activity	5	1	0.148462
GO:0017154	MF	semaphorin receptor activity	8	2	0.148493
GO:0036124	BP	histone H3-K9 trimethylation	5	1	0.148621
GO:0048311	BP	mitochondrion distribution	5	1	0.148708
GO:0016004	MF	phospholipase activator activity	6	1	0.149011
GO:0090259	BP	regulation of retinal ganglion cell axon guidance	3	1	0.149127
GO:0060317	BP	cardiac epithelial to mesenchymal transition	13	2	0.149326
GO:0031076	BP	embryonic camera-type eye development	12	2	0.149417
GO:0034987	MF	immunoglobulin receptor binding	8	1	0.149826
GO:0006704	BP	glucocorticoid biosynthetic process	8	1	0.150029
GO:0010975	BP	regulation of neuron projection development	22	3	0.150083
GO:0042271	BP	susceptibility to natural killer cell mediated cytotoxicity	3	1	0.150104
GO:0008592	BP	regulation of Toll signaling pathway	3	1	0.150334
GO:0021819	BP	layer formation in cerebral cortex	12	2	0.150393
GO:0097165	CC	nuclear stress granule	5	1	0.150441
GO:0098976	BP	excitatory chemical synaptic transmission	8	2	0.150496
GO:0043586	BP	tongue development	11	2	0.150923
GO:0002820	BP	negative regulation of adaptive immune response	3	1	0.150988
GO:0090230	BP	regulation of centromere complex assembly	3	1	0.15108
GO:0060541	BP	respiratory system development	3	1	0.151164
GO:0006275	BP	regulation of DNA replication	19	2	0.151458
GO:0090234	BP	regulation of kinetochore assembly	3	1	0.151994
GO:0003714	MF	transcription corepressor activity	205	14	0.151994
GO:0005096	MF	GTPase activator activity	203	14	0.152487
GO:0031214	BP	biomineral tissue development	27	2	0.152492
GO:0015018	MF	galactosylgalactosylxylosylprotein 3-beta-glucuronosyltransferase activity	3	1	0.152617
GO:1990502	BP	dense core granule maturation	3	1	0.152712
GO:0042165	MF	neurotransmitter binding	3	1	0.152739
GO:0046320	BP	regulation of fatty acid oxidation	3	1	0.152813
GO:0010862	BP	positive regulation of pathway-restricted SMAD protein phosphorylation	30	3	0.152886
GO:0004000	MF	adenosine deaminase activity	3	1	0.153114
GO:0042379	MF	chemokine receptor binding	8	1	0.153774
GO:0005328	MF	neurotransmitter:sodium symporter activity	12	2	0.154069
GO:1904381	BP	Golgi apparatus mannose trimming	3	1	0.154308
GO:1900453	BP	negative regulation of long-term synaptic depression	3	1	0.154323
GO:0031406	MF	carboxylic acid binding	8	1	0.154433
GO:0047617	MF	acyl-CoA hydrolase activity	8	1	0.154756
GO:0034988	MF	Fc-gamma receptor I complex binding	2	1	0.15491
GO:0044849	BP	estrous cycle	16	2	0.154982
GO:0070522	CC	ERCC4-ERCC1 complex	4	1	0.155186
GO:0019509	BP	L-methionine salvage from methylthioadenosine	5	1	0.1556
GO:0004052	MF	arachidonate 12-lipoxygenase activity	3	1	0.155765
GO:0062043	BP	positive regulation of cardiac epithelial to mesenchymal transition	2	1	0.155907
GO:0070447	BP	positive regulation of oligodendrocyte progenitor proliferation	3	1	0.155931
GO:0033032	BP	regulation of myeloid cell apoptotic process	2	1	0.156424
GO:0000400	MF	four-way junction DNA binding	16	2	0.15656
GO:0006689	BP	ganglioside catabolic process	5	1	0.156578
GO:0032350	BP	regulation of hormone metabolic process	3	1	0.156668
GO:0033578	BP	protein glycosylation in Golgi	2	1	0.156675
GO:0035249	BP	synaptic transmission, glutamatergic	13	2	0.15672
GO:0045176	BP	apical protein localization	11	2	0.156801
GO:0007051	BP	spindle organization	16	2	0.156932
GO:0060633	BP	negative regulation of transcription initiation from RNA polymerase II promoter	3	1	0.15728
GO:0045967	BP	negative regulation of growth rate	3	1	0.157847
GO:0003430	BP	growth plate cartilage chondrocyte growth	2	1	0.157847
GO:0052659	MF	inositol-1,3,4,5-tetrakisphosphate 5-phosphatase activity	3	1	0.157896
GO:0015842	BP	aminergic neurotransmitter loading into synaptic vesicle	2	1	0.158085
GO:0052314	BP	phytoalexin metabolic process	2	1	0.158085
GO:0043627	BP	response to estrogen	61	5	0.158097
GO:0008022	MF	protein C-terminus binding	186	12	0.158106
GO:0000801	CC	central element	6	1	0.158111
GO:0051026	BP	chiasma assembly	6	1	0.158393
GO:0006163	BP	purine nucleotide metabolic process	2	1	0.158833
GO:0030426	CC	growth cone	124	10	0.159128
GO:0001225	MF	RNA polymerase II transcription coactivator binding	3	1	0.159342
GO:0015184	MF	L-cystine transmembrane transporter activity	4	1	0.159674
GO:0015811	BP	L-cystine transport	4	1	0.159674
GO:0072429	BP	response to intra-S DNA damage checkpoint signaling	4	1	0.1597
GO:0016101	BP	diterpenoid metabolic process	4	1	0.160233
GO:0003157	BP	endocardium development	3	1	0.160303
GO:2000002	BP	negative regulation of DNA damage checkpoint	4	1	0.160315
GO:0006513	BP	protein monoubiquitination	30	3	0.16068
GO:0000403	MF	Y-form DNA binding	4	1	0.160707
GO:0099074	BP	mitochondrion to lysosome transport	3	1	0.160731
GO:1904928	MF	coreceptor activity involved in canonical Wnt signaling pathway	3	1	0.160985
GO:0048633	BP	positive regulation of skeletal muscle tissue growth	3	1	0.161651
GO:0071679	BP	commissural neuron axon guidance	11	2	0.161697
GO:0039702	BP	viral budding via host ESCRT complex	20	2	0.161741
GO:0006556	BP	S-adenosylmethionine biosynthetic process	4	1	0.161871
GO:0051548	BP	negative regulation of keratinocyte migration	2	1	0.161949
GO:0090521	BP	glomerular visceral epithelial cell migration	4	1	0.162045
GO:0000904	BP	cell morphogenesis involved in differentiation	4	1	0.16211
GO:0045321	BP	leukocyte activation	3	1	0.162122
GO:0032374	BP	regulation of cholesterol transport	4	1	0.162125
GO:0072358	BP	cardiovascular system development	10	2.5	0.162221
GO:0008607	MF	phosphorylase kinase regulator activity	4	1	0.16223
GO:0010909	BP	positive regulation of heparan sulfate proteoglycan biosynthetic process	3	1	0.162241
GO:0004866	MF	endopeptidase inhibitor activity	31	2	0.162252
GO:0043987	BP	histone H3-S10 phosphorylation	4	1	0.162447
GO:0016579	BP	protein deubiquitination	236	12	0.162542
GO:0032902	BP	nerve growth factor production	2	1	0.16256
GO:1902803	BP	regulation of synaptic vesicle transport	3	1	0.162758
GO:0060947	BP	cardiac vascular smooth muscle cell differentiation	3	1	0.162901
GO:1901611	MF	phosphatidylglycerol binding	3	1	0.163125
GO:0042806	MF	fucose binding	5	1	0.163281
GO:0008157	MF	protein phosphatase 1 binding	16	2	0.163711
GO:0009744	BP	response to sucrose	4	1	0.16405
GO:0072738	BP	cellular response to diamide	2	1	0.164081
GO:0050803	BP	regulation of synapse structure or activity	3	1	0.164109
GO:0046825	BP	regulation of protein export from nucleus	4	1	0.164147
GO:1903076	BP	regulation of protein localization to plasma membrane	16	2	0.164461
GO:1904424	BP	regulation of GTP binding	2	1	0.164476
GO:0050821	BP	protein stabilization	171	10	0.164567
GO:0001302	BP	replicative cell aging	5	1	0.164679
GO:0009597	BP	detection of virus	6	1	0.164701
GO:0044242	BP	cellular lipid catabolic process	4	1	0.164838
GO:1902187	BP	negative regulation of viral release from host cell	15	2	0.165126
GO:0070369	CC	beta-catenin-TCF7L2 complex	3	1	0.165187
GO:0050254	MF	rhodopsin kinase activity	3	1	0.165553
GO:0046340	BP	diacylglycerol catabolic process	3	1	0.165582
GO:1903010	BP	regulation of bone development	2	1	0.165635
GO:0032488	BP	Cdc42 protein signal transduction	3	1	0.16567
GO:0048386	BP	positive regulation of retinoic acid receptor signaling pathway	4	1	0.165879
GO:0071797	CC	LUBAC complex	4	1	0.166012
GO:0000308	CC	cytoplasmic cyclin-dependent protein kinase holoenzyme complex	2	1	0.166249
GO:0043011	BP	myeloid dendritic cell differentiation	18	2	0.166253
GO:0099557	BP	trans-synaptic signaling by trans-synaptic complex, modulating synaptic transmission	3	1	0.16642
GO:0030548	MF	acetylcholine receptor regulator activity	6	1	0.166546
GO:0010043	BP	response to zinc ion	26	2	0.166561
GO:0070883	MF	pre-miRNA binding	6	1	0.166626
GO:0099523	CC	presynaptic cytosol	13	2	0.166745
GO:0097107	BP	postsynaptic density assembly	2	1	0.167282
GO:0045737	BP	positive regulation of cyclin-dependent protein serine/threonine kinase activity	28	3	0.167543
GO:0010644	BP	cell communication by electrical coupling	4	1	0.167747
GO:0008484	MF	sulfuric ester hydrolase activity	4	1	0.16781
GO:0043923	BP	positive regulation by host of viral transcription	17	2	0.167825
GO:0045608	BP	negative regulation of inner ear auditory receptor cell differentiation	2	1	0.167827
GO:0046331	BP	lateral inhibition	2	1	0.167827
GO:0006282	BP	regulation of DNA repair	6	1	0.167862
GO:0050731	BP	positive regulation of peptidyl-tyrosine phosphorylation	82	6	0.168355
GO:0022614	BP	membrane to membrane docking	5	1	0.168437
GO:0048871	BP	multicellular organismal homeostasis	3	1	0.168454
GO:0071922	BP	regulation of cohesin loading	4	1	0.169658
GO:0070032	CC	synaptobrevin 2-SNAP-25-syntaxin-1a-complexin I complex	3	1	0.169814
GO:0098969	BP	neurotransmitter receptor transport to postsynaptic membrane	2	1	0.170286
GO:0016358	BP	dendrite development	29	3	0.170316
GO:0018401	BP	peptidyl-proline hydroxylation to 4-hydroxy-L-proline	4	1	0.170321
GO:2000059	BP	negative regulation of ubiquitin-dependent protein catabolic process	16	2	0.170344
GO:0046330	BP	positive regulation of JNK cascade	66	5	0.17086
GO:0043248	BP	proteasome assembly	8	1	0.170886
GO:0046597	BP	negative regulation of viral entry into host cell	19	2	0.170956
GO:0086098	BP	angiotensin-activated signaling pathway involved in heart process	2	1	0.171647
GO:1903377	BP	negative regulation of oxidative stress-induced neuron intrinsic apoptotic signaling pathway	4	1	0.172297
GO:0010631	BP	epithelial cell migration	6	1	0.172377
GO:0043277	BP	apoptotic cell clearance	19	2	0.172724
GO:0034236	MF	protein kinase A catalytic subunit binding	13	2.5	0.172846
GO:0050773	BP	regulation of dendrite development	15	2	0.172987
GO:0043154	BP	negative regulation of cysteine-type endopeptidase activity involved in apoptotic process	68	5	0.17311
GO:0004468	MF	lysine N-acetyltransferase activity, acting on acetyl phosphate as donor	6	1	0.173837
GO:0046332	MF	SMAD binding	44	4	0.173955
GO:0044597	BP	daunorubicin metabolic process	9	1	0.174218
GO:0044598	BP	doxorubicin metabolic process	9	1	0.174218
GO:0007342	BP	fusion of sperm to egg plasma membrane involved in single fertilization	11	1	0.174236
GO:0050659	MF	N-acetylgalactosamine 4-sulfate 6-O-sulfotransferase activity	2	1	0.174269
GO:0046965	MF	retinoid X receptor binding	15	2	0.174647
GO:0097100	MF	supercoiled DNA binding	5	1	0.174663
GO:0032420	CC	stereocilium	33	3	0.17477
GO:0098967	BP	exocytic insertion of neurotransmitter receptor to postsynaptic membrane	3	1	0.174871
GO:0016070	BP	RNA metabolic process	44	3.5	0.175033
GO:0001102	MF	RNA polymerase II activating transcription factor binding	37	4	0.175076
GO:0140058	BP	neuron projection arborization	4	1	0.17508
GO:0050881	BP	musculoskeletal movement	5	1	0.175207
GO:0007030	BP	Golgi organization	65	5	0.175273
GO:0071442	BP	positive regulation of histone H3-K14 acetylation	4	1	0.175379
GO:0047760	MF	butyrate-CoA ligase activity	8	1	0.175788
GO:0015031	BP	protein transport	301	15	0.175854
GO:0044206	BP	UMP salvage	5	1	0.176138
GO:0035325	MF	Toll-like receptor binding	4	1	0.176225
GO:0021649	BP	vestibulocochlear nerve structural organization	2	1	0.176235
GO:1904835	BP	dorsal root ganglion morphogenesis	2	1	0.176235
GO:0010832	BP	negative regulation of myotube differentiation	16	2	0.176298
GO:0035869	CC	ciliary transition zone	22	2	0.176352
GO:0016584	BP	nucleosome positioning	6	1	0.176354
GO:0033076	BP	isoquinoline alkaloid metabolic process	3	1	0.176608
GO:0040011	BP	locomotion	4	1	0.176785
GO:0006166	BP	purine ribonucleoside salvage	5	1	0.176865
GO:0089709	BP	L-histidine transmembrane transport	4	1	0.17709
GO:0030225	BP	macrophage differentiation	20	2	0.177181
GO:0032405	MF	MutLalpha complex binding	6	1	0.177292
GO:0016314	MF	phosphatidylinositol-3,4,5-trisphosphate 3-phosphatase activity	3	1	0.177359
GO:0099091	CC	postsynaptic specialization, intracellular component	3	1	0.177895
GO:0051693	BP	actin filament capping	13	2	0.177957
GO:0031428	CC	box C/D snoRNP complex	6	1	0.177982
GO:0003725	MF	double-stranded RNA binding	59	4	0.17808
GO:0030511	BP	positive regulation of transforming growth factor beta receptor signaling pathway	28	3	0.178243
GO:0060292	BP	long-term synaptic depression	14	2	0.178395
GO:1905870	BP	positive regulation of 3'-UTR-mediated mRNA stabilization	3	1	0.178975
GO:2001181	BP	positive regulation of interleukin-10 secretion	5	1	0.179002
GO:0003273	BP	cell migration involved in endocardial cushion formation	4	1	0.179085
GO:0010288	BP	response to lead ion	19	2	0.179129
GO:0097527	BP	necroptotic signaling pathway	6	1	0.179166
GO:0006741	BP	NADP biosynthetic process	4	1	0.179231
GO:0000166	MF	nucleotide binding	59	4	0.179284
GO:0042662	BP	negative regulation of mesodermal cell fate specification	4	1	0.179491
GO:0000242	CC	pericentriolar material	20	2	0.179509
GO:0042447	BP	hormone catabolic process	3	1	0.179631
GO:0007023	BP	post-chaperonin tubulin folding pathway	4	1	0.179675
GO:0006694	BP	steroid biosynthetic process	22	2	0.179893
GO:1902115	BP	regulation of organelle assembly	4	1	0.180061
GO:0060341	BP	regulation of cellular localization	2	1	0.180246
GO:0000785	CC	chromatin	90	6.5	0.180421
GO:1903984	BP	positive regulation of TRAIL-activated apoptotic signaling pathway	3	1	0.180588
GO:0042758	BP	long-chain fatty acid catabolic process	5	1	0.180769
GO:0015194	MF	L-serine transmembrane transporter activity	4	1	0.180906
GO:0043482	BP	cellular pigment accumulation	2	1	0.181206
GO:0031491	MF	nucleosome binding	16	2	0.181296
GO:0035617	BP	stress granule disassembly	5	1	0.181342
GO:0048368	BP	lateral mesoderm development	4	1	0.181459
GO:0040008	BP	regulation of growth	62	4	0.181471
GO:0003943	MF	N-acetylgalactosamine-4-sulfatase activity	2	1	0.181639
GO:0036295	BP	cellular response to increased oxygen levels	7	1	0.182039
GO:1990124	CC	messenger ribonucleoprotein complex	6	1	0.182122
GO:0051446	BP	positive regulation of meiotic cell cycle	2	1	0.182317
GO:0060040	BP	retinal bipolar neuron differentiation	4	1	0.182327
GO:1990769	CC	proximal neuron projection	4	1	0.182479
GO:0008199	MF	ferric iron binding	6	1	0.182672
GO:0007021	BP	tubulin complex assembly	5	1	0.182827
GO:1990911	BP	response to psychosocial stress	4	1	0.182902
GO:0060136	BP	embryonic process involved in female pregnancy	6	1	0.182963
GO:0030175	CC	filopodium	67	6	0.183011
GO:0070212	BP	protein poly-ADP-ribosylation	6	1	0.183166
GO:1905366	BP	negative regulation of intralumenal vesicle formation	2	1	0.183336
GO:0097368	BP	establishment of Sertoli cell barrier	5	1	0.183905
GO:0000125	CC	PCAF complex	5	1	0.18415
GO:0010628	BP	positive regulation of gene expression	378	20	0.184482
GO:0035264	BP	multicellular organism growth	86	7.5	0.184566
GO:0072553	BP	terminal button organization	4	1	0.184925
GO:0032368	BP	regulation of lipid transport	2	1	0.185343
GO:0031643	BP	positive regulation of myelination	16	2	0.185482
GO:0007064	BP	mitotic sister chromatid cohesion	9	1	0.185556
GO:0035519	BP	protein K29-linked ubiquitination	6	1	0.185602
GO:0070973	BP	protein localization to endoplasmic reticulum exit site	4	1	0.186011
GO:0000220	CC	vacuolar proton-transporting V-type ATPase, V0 domain	4	1	0.186216
GO:0045348	BP	positive regulation of MHC class II biosynthetic process	8	1	0.186265
GO:1904049	BP	negative regulation of spontaneous neurotransmitter secretion	2	1	0.186286
GO:0048691	BP	positive regulation of axon extension involved in regeneration	2	1	0.186551
GO:0071236	BP	cellular response to antibiotic	8	1	0.186605
GO:0003160	BP	endocardium morphogenesis	2	1	0.187355
GO:0034237	MF	protein kinase A regulatory subunit binding	17	2.5	0.187454
GO:0004721	MF	phosphoprotein phosphatase activity	30	3	0.187678
GO:0008285	BP	negative regulation of cell proliferation	420	24.5	0.188335
GO:0036033	MF	mediator complex binding	5	1	0.188414
GO:0019673	BP	GDP-mannose metabolic process	3	1	0.188436
GO:0035469	BP	determination of pancreatic left/right asymmetry	5	1	0.188508
GO:0051103	BP	DNA ligation involved in DNA repair	6	1	0.18859
GO:0035690	BP	cellular response to drug	57	4.5	0.188883
GO:0098779	BP	positive regulation of mitophagy in response to mitochondrial depolarization	4	1	0.189002
GO:0016486	BP	peptide hormone processing	18	2	0.189281
GO:0070554	CC	synaptobrevin 2-SNAP-25-syntaxin-3-complexin complex	2	1	0.189454
GO:2000439	BP	positive regulation of monocyte extravasation	3	1	0.189697
GO:0043388	BP	positive regulation of DNA binding	30	3	0.189752
GO:0015171	MF	amino acid transmembrane transporter activity	28	3	0.190194
GO:0006836	BP	neurotransmitter transport	14	2	0.190542
GO:1902287	BP	semaphorin-plexin signaling pathway involved in axon guidance	3	1	0.190626
GO:0010923	BP	negative regulation of phosphatase activity	50	4	0.190942
GO:1900227	BP	positive regulation of NLRP3 inflammasome complex assembly	7	1	0.191008
GO:0070573	MF	metallodipeptidase activity	3	1	0.191191
GO:1904315	MF	transmitter-gated ion channel activity involved in regulation of postsynaptic membrane potential	18	2	0.19145
GO:0032794	MF	GTPase activating protein binding	15	2	0.191754
GO:0032228	BP	regulation of synaptic transmission, GABAergic	14	2	0.191831
GO:1903691	BP	positive regulation of wound healing, spreading of epidermal cells	3	1	0.191946
GO:0006531	BP	aspartate metabolic process	5	1	0.191965
GO:0010629	BP	negative regulation of gene expression	232	12.3333	0.192038
GO:0098840	BP	protein transport along microtubule	3	1	0.192072
GO:1901798	BP	positive regulation of signal transduction by p53 class mediator	4	1	0.192416
GO:0048511	BP	rhythmic process	64	5	0.192624
GO:0060948	BP	cardiac vascular smooth muscle cell development	3	1	0.192644
GO:0017158	BP	regulation of calcium ion-dependent exocytosis	3	1	0.192675
GO:2001027	BP	negative regulation of endothelial cell chemotaxis	3	1	0.19271
GO:0001964	BP	startle response	13	2	0.192868
GO:0032487	BP	regulation of Rap protein signal transduction	4	1	0.192874
GO:0047756	MF	chondroitin 4-sulfotransferase activity	3	1	0.192901
GO:1902236	BP	negative regulation of endoplasmic reticulum stress-induced intrinsic apoptotic signaling pathway	19	2	0.193041
GO:0060318	BP	definitive erythrocyte differentiation	2	1	0.19359
GO:0032354	BP	response to follicle-stimulating hormone	5	1	0.193647
GO:0071157	BP	negative regulation of cell cycle arrest	23	2	0.193909
GO:0016403	MF	dimethylargininase activity	2	1	0.194041
GO:0001678	BP	cellular glucose homeostasis	16	2.5	0.194113
GO:0006970	BP	response to osmotic stress	18	2	0.19416
GO:0017108	MF	5'-flap endonuclease activity	7	1	0.194311
GO:0038189	BP	neuropilin signaling pathway	3	1	0.195597
GO:0007009	BP	plasma membrane organization	15	2	0.195762
GO:0044548	MF	S100 protein binding	14	2	0.195976
GO:0051389	BP	inactivation of MAPKK activity	2	1	0.196041
GO:0060024	BP	rhythmic synaptic transmission	3	1	0.196093
GO:0043622	BP	cortical microtubule organization	4	1	0.196168
GO:0030550	MF	acetylcholine receptor inhibitor activity	4	1	0.196209
GO:0030119	CC	AP-type membrane coat adaptor complex	7	1	0.19627
GO:0046684	BP	response to pyrethroid	4	1	0.196427
GO:0090176	BP	microtubule cytoskeleton organization involved in establishment of planar polarity	3	1	0.196962
GO:0072546	CC	ER membrane protein complex	10	1	0.197328
GO:0019369	BP	arachidonic acid metabolic process	21	2	0.197496
GO:0044314	BP	protein K27-linked ubiquitination	5	1	0.197845
GO:2000251	BP	positive regulation of actin cytoskeleton reorganization	16	2	0.197923
GO:0050725	BP	positive regulation of interleukin-1 beta biosynthetic process	5	1	0.198361
GO:0050951	BP	sensory perception of temperature stimulus	4	1	0.198442
GO:0031914	BP	negative regulation of synaptic plasticity	5	1	0.198547
GO:0032869	BP	cellular response to insulin stimulus	84	6.5	0.19858
GO:2001301	BP	lipoxin biosynthetic process	5	1	0.198636
GO:2000974	BP	negative regulation of pro-B cell differentiation	3	1	0.198762
GO:0071636	BP	positive regulation of transforming growth factor beta production	8	1	0.198784
GO:0034695	BP	response to prostaglandin E	7	1	0.198927
GO:0008821	MF	crossover junction endodeoxyribonuclease activity	6	1	0.199035
GO:2000811	BP	negative regulation of anoikis	17	2	0.199043
GO:0002265	BP	astrocyte activation involved in immune response	4	1	0.199111
GO:0006470	BP	protein dephosphorylation	127	8	0.199186
GO:0060842	BP	arterial endothelial cell differentiation	4	1	0.199213
GO:0007598	BP	blood coagulation, extrinsic pathway	4	1	0.199437
GO:0090128	BP	regulation of synapse maturation	3	1	0.200037
GO:0097374	BP	sensory neuron axon guidance	3	1	0.200188
GO:0015825	BP	L-serine transport	5	1	0.200286
GO:0045663	BP	positive regulation of myoblast differentiation	19	2	0.200319
GO:0008584	BP	male gonad development	91	6	0.200373
GO:0016126	BP	sterol biosynthetic process	5	1	0.200436
GO:0007157	BP	heterophilic cell-cell adhesion via plasma membrane cell adhesion molecules	35	3	0.200504
GO:0016788	MF	hydrolase activity, acting on ester bonds	8	1	0.20077
GO:0032735	BP	positive regulation of interleukin-12 production	25	2	0.200841
GO:0014002	BP	astrocyte development	16	2	0.200959
GO:0000289	BP	nuclear-transcribed mRNA poly(A) tail shortening	20	2	0.20113
GO:0003229	BP	ventricular cardiac muscle tissue development	3	1	0.201181
GO:0043023	MF	ribosomal large subunit binding	6	1	0.201211
GO:0005087	MF	Ran guanyl-nucleotide exchange factor activity	4	1	0.201223
GO:0051583	BP	dopamine uptake involved in synaptic transmission	3	1	0.201298
GO:0099029	CC	anchored component of presynaptic active zone membrane	4	1	0.201563
GO:0051971	BP	positive regulation of transmission of nerve impulse	6	1	0.2018
GO:0030154	BP	cell differentiation	368	18.5	0.201944
GO:1904528	BP	positive regulation of microtubule binding	4	1	0.201962
GO:0004679	MF	AMP-activated protein kinase activity	6	1	0.201962
GO:1905281	BP	positive regulation of retrograde transport, endosome to Golgi	2	1	0.202188
GO:0086006	MF	voltage-gated sodium channel activity involved in cardiac muscle cell action potential	5	1	0.202247
GO:0071346	BP	cellular response to interferon-gamma	67	4	0.20243
GO:0008332	MF	low voltage-gated calcium channel activity	2	1	0.202457
GO:0061028	BP	establishment of endothelial barrier	16	2	0.202537
GO:0035722	BP	interleukin-12-mediated signaling pathway	47	3	0.202697
GO:0008200	MF	ion channel inhibitor activity	7	1	0.203028
GO:0060841	BP	venous blood vessel development	4	1	0.203035
GO:0070585	BP	protein localization to mitochondrion	7	1	0.203129
GO:0007398	BP	ectoderm development	13	2	0.203427
GO:0048742	BP	regulation of skeletal muscle fiber development	3	1	0.203535
GO:0045415	BP	negative regulation of interleukin-8 biosynthetic process	7	1	0.203565
GO:0086010	BP	membrane depolarization during action potential	4	1	0.20363
GO:1903542	BP	negative regulation of exosomal secretion	3	1	0.203744
GO:0051385	BP	response to mineralocorticoid	4	1	0.203875
GO:0060159	BP	regulation of dopamine receptor signaling pathway	4	1	0.204013
GO:0017025	MF	TBP-class protein binding	18	2	0.204172
GO:0043231	CC	intracellular membrane-bounded organelle	579	28.5	0.204412
GO:0015101	MF	organic cation transmembrane transporter activity	7	1	0.204859
GO:0042421	BP	norepinephrine biosynthetic process	4	1	0.205319
GO:0006657	BP	CDP-choline pathway	7	1	0.205573
GO:0045503	MF	dynein light chain binding	4	1	0.205602
GO:0035418	BP	protein localization to synapse	12	2	0.205683
GO:0046599	BP	regulation of centriole replication	6	1	0.205695
GO:0006868	BP	glutamine transport	5	1	0.205857
GO:0015186	MF	L-glutamine transmembrane transporter activity	5	1	0.205857
GO:0050778	BP	positive regulation of immune response	10	1	0.205941
GO:0099601	BP	regulation of neurotransmitter receptor activity	8	1	0.206042
GO:1905167	BP	positive regulation of lysosomal protein catabolic process	3	1	0.206198
GO:0098793	CC	presynapse	92	7	0.206299
GO:0043022	MF	ribosome binding	44	3	0.20648
GO:0000320	BP	re-entry into mitotic cell cycle	5	1	0.206496
GO:0010255	BP	glucose mediated signaling pathway	3	1	0.206574
GO:0052658	MF	inositol-1,4,5-trisphosphate 5-phosphatase activity	4	1	0.206854
GO:0002725	BP	negative regulation of T cell cytokine production	5	1	0.206916
GO:2000405	BP	negative regulation of T cell migration	5	1	0.206995
GO:0061665	MF	SUMO ligase activity	6	1	0.206999
GO:0003872	MF	6-phosphofructokinase activity	3	1	0.207016
GO:0051286	CC	cell tip	4	1	0.207181
GO:0008343	BP	adult feeding behavior	10	1	0.207254
GO:0140078	MF	class I DNA-(apurinic or apyrimidinic site) endonuclease activity	10	1	0.207325
GO:1900746	BP	regulation of vascular endothelial growth factor signaling pathway	3	1	0.207562
GO:0003777	MF	microtubule motor activity	31	3	0.20776
GO:0046875	MF	ephrin receptor binding	25	3	0.207915
GO:0035774	BP	positive regulation of insulin secretion involved in cellular response to glucose stimulus	31	3	0.20807
GO:2000807	BP	regulation of synaptic vesicle clustering	3	1	0.208222
GO:0060996	BP	dendritic spine development	14	2	0.208273
GO:0071910	BP	determination of liver left/right asymmetry	6	1	0.208447
GO:1900042	BP	positive regulation of interleukin-2 secretion	3	1	0.208467
GO:0010636	BP	positive regulation of mitochondrial fusion	3	1	0.208856
GO:0150020	BP	basal dendrite arborization	3	1	0.208905
GO:1905394	MF	retromer complex binding	4	1	0.209068
GO:1902186	BP	regulation of viral release from host cell	3	1	0.209352
GO:0031340	BP	positive regulation of vesicle fusion	6	1	0.20958
GO:0016571	BP	histone methylation	16	2	0.209883
GO:0061458	BP	reproductive system development	4	1	0.210191
GO:1901165	BP	positive regulation of trophoblast cell migration	6	1	0.21032
GO:0030215	MF	semaphorin receptor binding	5	1	0.210503
GO:0042471	BP	ear morphogenesis	4	1	0.210904
GO:0030091	BP	protein repair	5	1	0.210996
GO:1900364	BP	negative regulation of mRNA polyadenylation	7	1	0.211179
GO:0090281	BP	negative regulation of calcium ion import	8	1	0.211493
GO:1902254	BP	negative regulation of intrinsic apoptotic signaling pathway by p53 class mediator	6	1	0.211651
GO:0032021	CC	NELF complex	4	1	0.211705
GO:0032229	BP	negative regulation of synaptic transmission, GABAergic	6	1	0.211745
GO:0008430	MF	selenium binding	7	1	0.211747
GO:0022027	BP	interkinetic nuclear migration	5	1	0.211955
GO:0004308	MF	exo-alpha-sialidase activity	4	1	0.212205
GO:0052794	MF	exo-alpha-(2->3)-sialidase activity	4	1	0.212205
GO:0052795	MF	exo-alpha-(2->6)-sialidase activity	4	1	0.212205
GO:0052796	MF	exo-alpha-(2->8)-sialidase activity	4	1	0.212205
GO:0034620	BP	cellular response to unfolded protein	16	2	0.212233
GO:0000086	BP	G2/M transition of mitotic cell cycle	126	7	0.212341
GO:0000149	MF	SNARE binding	20	2	0.212962
GO:2000391	BP	positive regulation of neutrophil extravasation	5	1	0.213059
GO:0004674	MF	protein serine/threonine kinase activity	296	18.3333	0.213564
GO:0042391	BP	regulation of membrane potential	42	4	0.213667
GO:1901741	BP	positive regulation of myoblast fusion	15	2	0.21394
GO:0060627	BP	regulation of vesicle-mediated transport	8	1	0.214143
GO:0035087	BP	siRNA loading onto RISC involved in RNA interference	4	1	0.214158
GO:0016471	CC	vacuolar proton-transporting V-type ATPase complex	7	1	0.214708
GO:0000052	BP	citrulline metabolic process	3	1	0.214788
GO:0045182	MF	translation regulator activity	13	2	0.215023
GO:0005681	CC	spliceosomal complex	72	4	0.215047
GO:0002429	BP	immune response-activating cell surface receptor signaling pathway	3	1	0.215121
GO:0090630	BP	activation of GTPase activity	47	4	0.215287
GO:0070384	BP	Harderian gland development	4	1	0.215329
GO:0006475	BP	internal protein amino acid acetylation	7	1	0.215865
GO:0045179	CC	apical cortex	6	1	0.215947
GO:0060662	BP	salivary gland cavitation	5	1	0.216105
GO:0002193	CC	MAML1-RBP-Jkappa- ICN1 complex	3	1	0.216171
GO:0060715	BP	syncytiotrophoblast cell differentiation involved in labyrinthine layer development	3	1	0.216304
GO:0006012	BP	galactose metabolic process	7	1	0.217365
GO:0006007	BP	glucose catabolic process	4	1	0.218346
GO:0007420	BP	brain development	184	12	0.218834
GO:0002768	BP	immune response-regulating cell surface receptor signaling pathway	6	1	0.218924
GO:0048008	BP	platelet-derived growth factor receptor signaling pathway	28	3	0.218929
GO:1902570	BP	protein localization to nucleolus	7	1	0.218936
GO:0045861	BP	negative regulation of proteolysis	21	2	0.219216
GO:0006402	BP	mRNA catabolic process	19	2	0.219324
GO:0010792	BP	DNA double-strand break processing involved in repair via single-strand annealing	6	1	0.219608
GO:0003906	MF	DNA-(apurinic or apyrimidinic site) endonuclease activity	8	1	0.219994
GO:0046427	BP	positive regulation of JAK-STAT cascade	24	2	0.219994
GO:0032092	BP	positive regulation of protein binding	67	5	0.22
GO:0035240	MF	dopamine binding	6	1	0.220042
GO:0032911	BP	negative regulation of transforming growth factor beta1 production	5	1	0.220106
GO:1903142	BP	positive regulation of establishment of endothelial barrier	5	1	0.22037
GO:0004532	MF	exoribonuclease activity	5	1	0.220561
GO:1904030	BP	negative regulation of cyclin-dependent protein kinase activity	4	1	0.220619
GO:0009954	BP	proximal/distal pattern formation	24	3	0.221146
GO:0098662	BP	inorganic cation transmembrane transport	4	1	0.221239
GO:0016513	CC	core-binding factor complex	3	1	0.221242
GO:1904783	BP	positive regulation of NMDA glutamate receptor activity	6	1	0.221366
GO:0034201	BP	response to oleic acid	3	1	0.221735
GO:0046784	BP	viral mRNA export from host cell nucleus	8	1	0.221938
GO:0032502	BP	developmental process	4	1	0.221969
GO:0007289	BP	spermatid nucleus differentiation	7	1	0.222177
GO:1902339	BP	positive regulation of apoptotic process involved in morphogenesis	3	1	0.222349
GO:0060836	BP	lymphatic endothelial cell differentiation	5	1	0.222367
GO:0060134	BP	prepulse inhibition	15	2	0.222413
GO:0044393	CC	microspike	4	1	0.222586
GO:0033132	BP	negative regulation of glucokinase activity	5	1	0.222667
GO:0016197	BP	endosomal transport	68	4	0.222862
GO:0050766	BP	positive regulation of phagocytosis	39	3	0.223342
GO:1903671	BP	negative regulation of sprouting angiogenesis	34	2	0.223504
GO:1990452	CC	Parkin-FBXW7-Cul1 ubiquitin ligase complex	3	1	0.223706
GO:0005543	MF	phospholipid binding	85	6	0.224161
GO:0070938	CC	contractile ring	6	1	0.224217
GO:0035900	BP	response to isolation stress	6	1	0.22423
GO:0008499	MF	UDP-galactose:beta-N-acetylglucosamine beta-1,3-galactosyltransferase activity	5	1.5	0.224348
GO:0030518	BP	intracellular steroid hormone receptor signaling pathway	6	1	0.224482
GO:0030621	MF	U4 snRNA binding	10	1	0.224536
GO:0035556	BP	intracellular signal transduction	273	16	0.224752
GO:2001200	BP	positive regulation of dendritic cell differentiation	4	1	0.224779
GO:0010815	BP	bradykinin catabolic process	5	1	0.225091
GO:0090148	BP	membrane fission	5	1	0.225126
GO:0043524	BP	negative regulation of neuron apoptotic process	138	9.25	0.22514
GO:0071709	BP	membrane assembly	4	1	0.225374
GO:0030890	BP	positive regulation of B cell proliferation	39	3	0.225487
GO:0098821	MF	BMP receptor activity	6	1	0.225689
GO:0042423	BP	catecholamine biosynthetic process	6	1	0.225846
GO:0001560	BP	regulation of cell growth by extracellular stimulus	3	1	0.225984
GO:0019104	MF	DNA N-glycosylase activity	9	1	0.226168
GO:1990393	CC	3M complex	5	1	0.226584
GO:0071397	BP	cellular response to cholesterol	20	2	0.226806
GO:0008356	BP	asymmetric cell division	5	1	0.226861
GO:0008266	MF	poly(U) RNA binding	20	2	0.226894
GO:0005790	CC	smooth endoplasmic reticulum	24	2	0.227014
GO:0004004	MF	ATP-dependent RNA helicase activity	23	2	0.227023
GO:0070242	BP	thymocyte apoptotic process	5	1	0.227065
GO:0098794	CC	postsynapse	69	5	0.227377
GO:1902937	CC	inward rectifier potassium channel complex	3	1	0.227804
GO:0043195	CC	terminal bouton	35	3	0.227824
GO:0071712	BP	ER-associated misfolded protein catabolic process	7	1	0.228384
GO:0043570	BP	maintenance of DNA repeat elements	4	1	0.228521
GO:2000563	BP	positive regulation of CD4-positive, alpha-beta T cell proliferation	5	1	0.228565
GO:0060364	BP	frontal suture morphogenesis	4	1	0.228717
GO:0051525	MF	NFAT protein binding	5	1	0.228744
GO:2000738	BP	positive regulation of stem cell differentiation	6	1	0.228911
GO:0043149	BP	stress fiber assembly	15	2	0.228999
GO:0031252	CC	cell leading edge	42	4	0.22923
GO:0010606	BP	positive regulation of cytoplasmic mRNA processing body assembly	5	1	0.229262
GO:0045218	BP	zonula adherens maintenance	3	1	0.229622
GO:0061817	BP	endoplasmic reticulum-plasma membrane tethering	4	1	0.229677
GO:0004704	MF	NF-kappaB-inducing kinase activity	6	1	0.229792
GO:0004890	MF	GABA-A receptor activity	5	1	0.229888
GO:0034617	MF	tetrahydrobiopterin binding	4	1	0.230076
GO:0051056	BP	regulation of small GTPase mediated signal transduction	141	10	0.230183
GO:0006298	BP	mismatch repair	22	2	0.230374
GO:0098845	CC	postsynaptic endosome	4	1	0.230681
GO:0010994	BP	free ubiquitin chain polymerization	5	1	0.230979
GO:0000940	CC	condensed chromosome outer kinetochore	8	1	0.230989
GO:0043171	BP	peptide catabolic process	7	1	0.231033
GO:0055069	BP	zinc ion homeostasis	5	1	0.231169
GO:0005813	CC	centrosome	447	21.5	0.231302
GO:0010633	BP	negative regulation of epithelial cell migration	16	2	0.231354
GO:0097443	CC	sorting endosome	6	1	0.231774
GO:0030667	CC	secretory granule membrane	92	5	0.232189
GO:0043378	BP	positive regulation of CD8-positive, alpha-beta T cell differentiation	4	1	0.23222
GO:0032728	BP	positive regulation of interferon-beta production	26	2	0.232461
GO:0001867	BP	complement activation, lectin pathway	9	1	0.232479
GO:0006265	BP	DNA topological change	7	1	0.232609
GO:0051225	BP	spindle assembly	24	2	0.232956
GO:0008542	BP	visual learning	47	4	0.232983
GO:1900365	BP	positive regulation of mRNA polyadenylation	4	1	0.233206
GO:1904209	BP	positive regulation of chemokine (C-C motif) ligand 2 secretion	4	1	0.233337
GO:0002726	BP	positive regulation of T cell cytokine production	9	1	0.233467
GO:0038023	MF	signaling receptor activity	159	8	0.233727
GO:0061299	BP	retina vasculature morphogenesis in camera-type eye	6	1	0.234279
GO:0001919	BP	regulation of receptor recycling	5	1	0.23443
GO:0002068	BP	glandular epithelial cell development	3	1	0.234675
GO:0003828	MF	alpha-N-acetylneuraminate alpha-2,8-sialyltransferase activity	5	1	0.234816
GO:0003356	BP	regulation of cilium beat frequency	5	1	0.234881
GO:0038036	MF	sphingosine-1-phosphate receptor activity	8	1	0.235043
GO:0033234	BP	negative regulation of protein sumoylation	11	1	0.235226
GO:0004706	MF	JUN kinase kinase kinase activity	5	1	0.235288
GO:0050795	BP	regulation of behavior	10	1	0.235454
GO:0098685	CC	Schaffer collateral - CA1 synapse	82	7	0.235713
GO:2001242	BP	regulation of intrinsic apoptotic signaling pathway	6	1	0.236258
GO:0070997	BP	neuron death	7	1	0.236582
GO:0070206	BP	protein trimerization	9	1.5	0.236699
GO:0005732	CC	small nucleolar ribonucleoprotein complex	9	1	0.237125
GO:0051122	BP	hepoxilin biosynthetic process	5	1	0.237359
GO:0032436	BP	positive regulation of proteasomal ubiquitin-dependent protein catabolic process	59	4	0.237475
GO:0032099	BP	negative regulation of appetite	10	1	0.23761
GO:0003211	BP	cardiac ventricle formation	5	1	0.237742
GO:0046856	BP	phosphatidylinositol dephosphorylation	19	2	0.238076
GO:0015075	MF	ion transmembrane transporter activity	9	1	0.238213
GO:1903936	BP	cellular response to sodium arsenite	5	1	0.238576
GO:0001955	BP	blood vessel maturation	7	1	0.23873
GO:0017171	MF	serine hydrolase activity	5	1	0.23875
GO:0031982	CC	vesicle	130	8	0.238867
GO:0004791	MF	thioredoxin-disulfide reductase activity	6	1	0.238944
GO:1904358	BP	positive regulation of telomere maintenance via telomere lengthening	5	1	0.239317
GO:2000813	BP	negative regulation of barbed-end actin filament capping	4	1	0.23934
GO:1905538	MF	polysome binding	6	1	0.239425
GO:0000381	BP	regulation of alternative mRNA splicing, via spliceosome	41	3	0.239461
GO:0050786	MF	RAGE receptor binding	11	1	0.239841
GO:1904903	BP	ESCRT III complex disassembly	10	1	0.239897
GO:0010977	BP	negative regulation of neuron projection development	63	5	0.239916
GO:0030061	CC	mitochondrial crista	7	1	0.240008
GO:0003203	BP	endocardial cushion morphogenesis	18	2	0.240157
GO:0016080	BP	synaptic vesicle targeting	4	1	0.240848
GO:0071253	MF	connexin binding	6	1	0.240857
GO:0021542	BP	dentate gyrus development	15	2	0.240958
GO:0003332	BP	negative regulation of extracellular matrix constituent secretion	4	1	0.240958
GO:0031588	CC	nucleotide-activated protein kinase complex	8	1	0.24104
GO:0009649	BP	entrainment of circadian clock	7	1	0.241046
GO:0032793	BP	positive regulation of CREB transcription factor activity	18	2	0.24109
GO:0007265	BP	Ras protein signal transduction	67	5.5	0.24144
GO:0060052	BP	neurofilament cytoskeleton organization	7	1	0.241556
GO:0001895	BP	retina homeostasis	41	2	0.241646
GO:0021800	BP	cerebral cortex tangential migration	4	1	0.24165
GO:0015991	BP	ATP hydrolysis coupled proton transport	25	2	0.241823
GO:0003192	BP	mitral valve formation	3	1	0.24199
GO:0097477	BP	lateral motor column neuron migration	3	1	0.242078
GO:0043585	BP	nose morphogenesis	3	1	0.242207
GO:0070842	BP	aggresome assembly	6	1	0.242321
GO:0043371	BP	negative regulation of CD4-positive, alpha-beta T cell differentiation	4	1	0.242451
GO:0010856	MF	adenylate cyclase activator activity	5	1	0.242598
GO:0046639	BP	negative regulation of alpha-beta T cell differentiation	3	1	0.242627
GO:1900024	BP	regulation of substrate adhesion-dependent cell spreading	4	1	0.24291
GO:0033613	MF	activating transcription factor binding	28	3	0.243164
GO:0021828	BP	gonadotrophin-releasing hormone neuronal migration to the hypothalamus	3	1	0.243184
GO:1903375	BP	facioacoustic ganglion development	3	1	0.243184
GO:0031435	MF	mitogen-activated protein kinase kinase kinase binding	17	2	0.243346
GO:0010742	BP	macrophage derived foam cell differentiation	7	1	0.24363
GO:1900006	BP	positive regulation of dendrite development	14	2	0.24367
GO:0086016	BP	AV node cell action potential	4	1	0.243748
GO:0006972	BP	hyperosmotic response	7	1	0.24384
GO:0070851	MF	growth factor receptor binding	4	1	0.244159
GO:0051224	BP	negative regulation of protein transport	6	1	0.244322
GO:0045668	BP	negative regulation of osteoblast differentiation	51	4.5	0.2444
GO:0042355	BP	L-fucose catabolic process	9	1	0.244469
GO:0048304	BP	positive regulation of isotype switching to IgG isotypes	10	1	0.244578
GO:0009299	BP	mRNA transcription	6	1	0.244578
GO:0015824	BP	proline transport	6	1	0.244631
GO:0034773	BP	histone H4-K20 trimethylation	6	1	0.244702
GO:0016459	CC	myosin complex	32	3	0.244739
GO:0007296	BP	vitellogenesis	4	1	0.244826
GO:0032825	BP	positive regulation of natural killer cell differentiation	8	1	0.245012
GO:0005828	CC	kinetochore microtubule	7	1	0.24521
GO:0031630	BP	regulation of synaptic vesicle fusion to presynaptic active zone membrane	6	1	0.245354
GO:0000724	BP	double-strand break repair via homologous recombination	72	4.5	0.245468
GO:0060076	CC	excitatory synapse	27	3	0.245813
GO:0050878	BP	regulation of body fluid levels	4	1	0.245864
GO:0014732	BP	skeletal muscle atrophy	7	1	0.246252
GO:0032819	BP	positive regulation of natural killer cell proliferation	8	1	0.246346
GO:2000780	BP	negative regulation of double-strand break repair	6	1	0.24644
GO:0003100	BP	regulation of systemic arterial blood pressure by endothelin	6	1	0.246459
GO:0047696	MF	beta-adrenergic receptor kinase activity	4	1	0.246463
GO:0042415	BP	norepinephrine metabolic process	5	1	0.246545
GO:1903539	BP	protein localization to postsynaptic membrane	3	1	0.246851
GO:0010830	BP	regulation of myotube differentiation	5	1	0.2471
GO:0050729	BP	positive regulation of inflammatory response	82	4.5	0.247491
GO:0042589	CC	zymogen granule membrane	11	1	0.247802
GO:0097431	CC	mitotic spindle pole	26	2	0.248161
GO:1990851	CC	Wnt-Frizzled-LRP5/6 complex	4	1	0.248757
GO:0051151	BP	negative regulation of smooth muscle cell differentiation	8	1	0.249572
GO:0099524	CC	postsynaptic cytosol	17	2	0.249648
GO:0008361	BP	regulation of cell size	21	2	0.249791
GO:2000588	BP	positive regulation of platelet-derived growth factor receptor-beta signaling pathway	3	1	0.249875
GO:0060740	BP	prostate gland epithelium morphogenesis	6	1	0.249896
GO:0007029	BP	endoplasmic reticulum organization	27	2	0.249991
GO:0032460	BP	negative regulation of protein oligomerization	7	1	0.249999
GO:0042476	BP	odontogenesis	33	3	0.250479
GO:0001757	BP	somite specification	5	1	0.250561
GO:1904294	BP	positive regulation of ERAD pathway	5	1	0.250568
GO:0010634	BP	positive regulation of epithelial cell migration	37	3	0.250669
GO:0060044	BP	negative regulation of cardiac muscle cell proliferation	21	2	0.250878
GO:0008186	MF	RNA-dependent ATPase activity	5	1	0.2512
GO:0042976	BP	activation of Janus kinase activity	6	1	0.251345
GO:0030836	BP	positive regulation of actin filament depolymerization	8	1	0.251866
GO:0070498	BP	interleukin-1-mediated signaling pathway	97	5	0.252101
GO:0043535	BP	regulation of blood vessel endothelial cell migration	5	1	0.252159
GO:0150034	CC	distal axon	3	1	0.252353
GO:0032525	BP	somite rostral/caudal axis specification	10	1	0.252823
GO:2001235	BP	positive regulation of apoptotic signaling pathway	24	2	0.252829
GO:0090316	BP	positive regulation of intracellular protein transport	22	2	0.253125
GO:0005003	MF	ephrin receptor activity	4	1	0.2533
GO:0019538	BP	protein metabolic process	5	1	0.253329
GO:0006903	BP	vesicle targeting	8	1	0.253891
GO:0023019	BP	signal transduction involved in regulation of gene expression	19	2	0.254116
GO:0046488	BP	phosphatidylinositol metabolic process	9	1	0.254712
GO:0090344	BP	negative regulation of cell aging	6	1	0.254735
GO:0032148	BP	activation of protein kinase B activity	34	3	0.255287
GO:0034199	BP	activation of protein kinase A activity	17	2	0.255303
GO:0001740	CC	Barr body	6	1	0.25556
GO:0021861	BP	forebrain radial glial cell differentiation	6	1	0.255568
GO:0038085	MF	vascular endothelial growth factor binding	4	1	0.256108
GO:0035457	BP	cellular response to interferon-alpha	11	1	0.256302
GO:0005930	CC	axoneme	82	5.5	0.256373
GO:0007600	BP	sensory perception	9	1	0.256824
GO:0048625	BP	myoblast fate commitment	3	1	0.256845
GO:1901985	BP	positive regulation of protein acetylation	10	1	0.257027
GO:0102991	MF	myristoyl-CoA hydrolase activity	9	1	0.257637
GO:0009117	BP	nucleotide metabolic process	10	1	0.257706
GO:0071907	BP	determination of digestive tract left/right asymmetry	6	1	0.257866
GO:0072657	BP	protein localization to membrane	15	2	0.25808
GO:0014069	CC	postsynaptic density	222	15	0.258425
GO:0070064	MF	proline-rich region binding	18	2	0.258624
GO:0021775	BP	smoothened signaling pathway involved in ventral spinal cord interneuron specification	3	1	0.258832
GO:0021776	BP	smoothened signaling pathway involved in spinal cord motor neuron cell fate specification	3	1	0.258832
GO:0000278	BP	mitotic cell cycle	90	5.5	0.259092
GO:0043457	BP	regulation of cellular respiration	8	1	0.25911
GO:0033197	BP	response to vitamin E	10	1	0.259197
GO:0001537	MF	N-acetylgalactosamine 4-O-sulfotransferase activity	5	1	0.259396
GO:0051902	BP	negative regulation of mitochondrial depolarization	6	1	0.259542
GO:0032364	BP	oxygen homeostasis	7	1	0.259609
GO:0008142	MF	oxysterol binding	5	1	0.260152
GO:0060219	BP	camera-type eye photoreceptor cell differentiation	4	1	0.260178
GO:0015385	MF	sodium:proton antiporter activity	5	1	0.260262
GO:0045216	BP	cell-cell junction organization	19	2	0.260325
GO:2000726	BP	negative regulation of cardiac muscle cell differentiation	9	1	0.261157
GO:0090307	BP	mitotic spindle assembly	25	2	0.261215
GO:0060711	BP	labyrinthine layer development	8	1	0.261375
GO:0050434	BP	positive regulation of viral transcription	27	2.5	0.261378
GO:0051880	MF	G-quadruplex DNA binding	8	1	0.261567
GO:0033129	BP	positive regulation of histone phosphorylation	8	1	0.261575
GO:0061890	BP	positive regulation of astrocyte activation	6	1	0.261595
GO:0045444	BP	fat cell differentiation	69	5	0.261767
GO:0032437	CC	cuticular plate	8	1	0.261802
GO:0060534	BP	trachea cartilage development	4	1	0.261872
GO:0061734	BP	parkin-mediated stimulation of mitophagy in response to mitochondrial depolarization	5	1	0.262127
GO:0051155	BP	positive regulation of striated muscle cell differentiation	6	1	0.262152
GO:0007162	BP	negative regulation of cell adhesion	43	3.5	0.262206
GO:0002175	BP	protein localization to paranode region of axon	5	1	0.262337
GO:0032489	BP	regulation of Cdc42 protein signal transduction	7	1	0.262446
GO:0003341	BP	cilium movement	26	2	0.26247
GO:0061589	BP	calcium activated phosphatidylserine scrambling	4	1	0.262478
GO:0060075	BP	regulation of resting membrane potential	8	1	0.262723
GO:0016485	BP	protein processing	45	3	0.263123
GO:0000815	CC	ESCRT III complex	10	1	0.263356
GO:0051024	BP	positive regulation of immunoglobulin secretion	11	1	0.263708
GO:0072383	BP	plus-end-directed vesicle transport along microtubule	7	1	0.263715
GO:0009414	BP	response to water deprivation	6	1	0.263806
GO:0018105	BP	peptidyl-serine phosphorylation	105	7	0.26388
GO:0016191	BP	synaptic vesicle uncoating	5	1	0.26399
GO:0008408	MF	3'-5' exonuclease activity	13	1	0.264122
GO:0031110	BP	regulation of microtubule polymerization or depolymerization	6	1	0.264308
GO:0003256	BP	regulation of transcription from RNA polymerase II promoter involved in myocardial precursor cell differentiation	3	1	0.264457
GO:0060124	BP	positive regulation of growth hormone secretion	9	1	0.264508
GO:2000480	BP	negative regulation of cAMP-dependent protein kinase activity	8	1	0.264717
GO:0007416	BP	synapse assembly	59	5	0.265212
GO:0008366	BP	axon ensheathment	5	1	0.265409
GO:0046976	MF	histone methyltransferase activity (H3-K27 specific)	5	1	0.265826
GO:0043652	BP	engulfment of apoptotic cell	5	1	0.265993
GO:0005687	CC	U4 snRNP	11	1	0.266085
GO:0097413	CC	Lewy body	5	1	0.266205
GO:0050684	BP	regulation of mRNA processing	7	1	0.266597
GO:0051965	BP	positive regulation of synapse assembly	61	5	0.266608
GO:2000587	BP	negative regulation of platelet-derived growth factor receptor-beta signaling pathway	4	1	0.266969
GO:0035068	CC	micro-ribonucleoprotein complex	540	9.96667	0.267005
GO:0001661	BP	conditioned taste aversion	5	1	0.267074
GO:0044306	CC	neuron projection terminus	20	2	0.267264
GO:1904837	BP	beta-catenin-TCF complex assembly	29	3.5	0.267475
GO:0045070	BP	positive regulation of viral genome replication	26	2	0.267487
GO:0015074	BP	DNA integration	14	1	0.267696
GO:1900244	BP	positive regulation of synaptic vesicle endocytosis	7	1	0.267738
GO:0050691	BP	regulation of defense response to virus by host	8	1	0.267873
GO:0051302	BP	regulation of cell division	9	1	0.268101
GO:0005515	MF	protein binding	9664	388.75	0.268569
GO:0060287	BP	epithelial cilium movement involved in determination of left/right asymmetry	10	1	0.268589
GO:0036486	BP	ventral trunk neural crest cell migration	4	1	0.268697
GO:0097490	BP	sympathetic neuron projection extension	4	1	0.268697
GO:0097491	BP	sympathetic neuron projection guidance	4	1	0.268697
GO:1902285	BP	semaphorin-plexin signaling pathway involved in neuron projection guidance	4	1	0.268697
GO:0097113	BP	AMPA glutamate receptor clustering	4	1	0.268886
GO:0016616	MF	oxidoreductase activity, acting on the CH-OH group of donors, NAD or NADP as acceptor	5	1	0.268924
GO:0008250	CC	oligosaccharyltransferase complex	12	1	0.268989
GO:0005114	MF	type II transforming growth factor beta receptor binding	7	1	0.269048
GO:0048273	MF	mitogen-activated protein kinase p38 binding	4	1	0.269182
GO:0090383	BP	phagosome acidification	28	2	0.269301
GO:1904667	BP	negative regulation of ubiquitin protein ligase activity	9	1	0.269545
GO:2000310	BP	regulation of NMDA receptor activity	29	3	0.269665
GO:0018146	BP	keratan sulfate biosynthetic process	28	2	0.270064
GO:0050767	BP	regulation of neurogenesis	19	2	0.270209
GO:0036066	BP	protein O-linked fucosylation	7	1	0.270537
GO:2000969	BP	positive regulation of AMPA receptor activity	7	1	0.270581
GO:0061642	BP	chemoattraction of axon	3	1	0.271592
GO:0036258	BP	multivesicular body assembly	30	2	0.272056
GO:0003184	BP	pulmonary valve morphogenesis	15	2	0.272066
GO:0097485	BP	neuron projection guidance	4	1	0.272087
GO:0070141	BP	response to UV-A	3	1	0.272195
GO:1900026	BP	positive regulation of substrate adhesion-dependent cell spreading	36	3	0.272354
GO:1990316	CC	Atg1/ULK1 kinase complex	8	1	0.272867
GO:0030137	CC	COPI-coated vesicle	7	1	0.272901
GO:0014031	BP	mesenchymal cell development	5	1	0.273038
GO:0036128	CC	CatSper complex	10	1	0.273113
GO:0055131	MF	C3HC4-type RING finger domain binding	6	1	0.27332
GO:0060956	BP	endocardial cell differentiation	5	1	0.273602
GO:0003150	BP	muscular septum morphogenesis	5	1	0.273646
GO:0004697	MF	protein kinase C activity	15	2	0.273729
GO:0007143	BP	female meiotic nuclear division	9	1	0.273875
GO:0035481	BP	positive regulation of Notch signaling pathway involved in heart induction	4	1	0.274226
GO:0061298	BP	retina vasculature development in camera-type eye	7	1	0.274318
GO:0005070	MF	SH3/SH2 adaptor activity	52	4	0.274496
GO:0015030	CC	Cajal body	71	3	0.274497
GO:0042117	BP	monocyte activation	8	1	0.274699
GO:1905477	BP	positive regulation of protein localization to membrane	4	1	0.275243
GO:0090647	BP	modulation of age-related behavioral decline	7	1	0.275307
GO:0060761	BP	negative regulation of response to cytokine stimulus	8	1	0.275611
GO:0060992	BP	response to fungicide	6	1	0.275802
GO:0010626	BP	negative regulation of Schwann cell proliferation	5	1	0.275831
GO:0050750	MF	low-density lipoprotein particle receptor binding	21	2	0.276034
GO:0004445	MF	inositol-polyphosphate 5-phosphatase activity	5	1	0.276222
GO:0006631	BP	fatty acid metabolic process	42	3	0.276375
GO:0045662	BP	negative regulation of myoblast differentiation	24	2	0.276885
GO:0071499	BP	cellular response to laminar fluid shear stress	8	1.5	0.277113
GO:2000667	BP	positive regulation of interleukin-13 secretion	6	1	0.277156
GO:0033151	BP	V(D)J recombination	8	1	0.277408
GO:1901796	BP	regulation of signal transduction by p53 class mediator	131	7	0.277464
GO:0045893	BP	positive regulation of transcription, DNA-templated	535	30	0.277568
GO:0090502	BP	RNA phosphodiester bond hydrolysis, endonucleolytic	63	3	0.277667
GO:0007260	BP	tyrosine phosphorylation of STAT protein	8	1	0.277692
GO:0030854	BP	positive regulation of granulocyte differentiation	6	1	0.277904
GO:0010656	BP	negative regulation of muscle cell apoptotic process	5	1	0.278419
GO:0006910	BP	phagocytosis, recognition	7	1	0.278465
GO:0048011	BP	neurotrophin TRK receptor signaling pathway	20	2	0.278585
GO:0060736	BP	prostate gland growth	5	1.5	0.278665
GO:0051660	BP	establishment of centrosome localization	7	1	0.278765
GO:0061512	BP	protein localization to cilium	23	2	0.278972
GO:0031642	BP	negative regulation of myelination	8	1	0.279152
GO:0000423	BP	mitophagy	5	1	0.279297
GO:0004386	MF	helicase activity	71	4.5	0.27955
GO:0090150	BP	establishment of protein localization to membrane	9	1	0.279573
GO:0021773	BP	striatal medium spiny neuron differentiation	4	1	0.279814
GO:0045078	BP	positive regulation of interferon-gamma biosynthetic process	12	1	0.28039
GO:0043426	MF	MRF binding	5	1	0.280517
GO:0032880	BP	regulation of protein localization	46	3	0.280768
GO:0016013	CC	syntrophin complex	4	1	0.281021
GO:2000573	BP	positive regulation of DNA biosynthetic process	15	2	0.281131
GO:0032463	BP	negative regulation of protein homooligomerization	9	1	0.281396
GO:0032232	BP	negative regulation of actin filament bundle assembly	4	1	0.281423
GO:2000664	BP	positive regulation of interleukin-5 secretion	6	1	0.281794
GO:0150079	BP	negative regulation of neuroinflammatory response	12	1	0.28189
GO:0030098	BP	lymphocyte differentiation	6	1	0.281976
GO:0043097	BP	pyrimidine nucleoside salvage	11	1	0.282158
GO:0097602	MF	cullin family protein binding	11	1	0.282198
GO:0051901	BP	positive regulation of mitochondrial depolarization	10	1	0.282255
GO:0005911	CC	cell-cell junction	147	9	0.282551
GO:0021785	BP	branchiomotor neuron axon guidance	5	1	0.282728
GO:0061590	BP	calcium activated phosphatidylcholine scrambling	5	1	0.282922
GO:0061591	BP	calcium activated galactosylceramide scrambling	5	1	0.282922
GO:0005952	CC	cAMP-dependent protein kinase complex	8	1	0.283317
GO:0005010	MF	insulin-like growth factor-activated receptor activity	3	1	0.283405
GO:0010637	BP	negative regulation of mitochondrial fusion	6	1	0.283428
GO:0098505	MF	G-rich strand telomeric DNA binding	10	1	0.283755
GO:0033093	CC	Weibel-Palade body	5	1	0.283878
GO:0008569	MF	ATP-dependent microtubule motor activity, minus-end-directed	5	1	0.28397
GO:0000781	CC	chromosome, telomeric region	50	3	0.284324
GO:0043462	BP	regulation of ATPase activity	8	1	0.284629
GO:0032286	BP	central nervous system myelin maintenance	6	1	0.284672
GO:0016236	BP	macroautophagy	90	5.5	0.284728
GO:0015867	BP	ATP transport	12	1	0.284845
GO:0035473	MF	lipase binding	6	1	0.284899
GO:0001837	BP	epithelial to mesenchymal transition	37	3	0.285068
GO:0048814	BP	regulation of dendrite morphogenesis	17	2	0.285271
GO:0031227	CC	intrinsic component of endoplasmic reticulum membrane	6	1	0.285369
GO:0070734	BP	histone H3-K27 methylation	6	1	0.285621
GO:0008299	BP	isoprenoid biosynthetic process	7	1	0.285752
GO:0007338	BP	single fertilization	61	3	0.286664
GO:0042731	MF	PH domain binding	4	1	0.286829
GO:0086011	BP	membrane repolarization during action potential	5	1.5	0.286855
GO:0046628	BP	positive regulation of insulin receptor signaling pathway	20	2	0.287035
GO:0033194	BP	response to hydroperoxide	10	1	0.287087
GO:0006486	BP	protein glycosylation	69	4	0.287244
GO:0010466	BP	negative regulation of peptidase activity	15	1	0.287456
GO:0035197	MF	siRNA binding	9	1	0.287651
GO:0042102	BP	positive regulation of T cell proliferation	55	3	0.287797
GO:0010812	BP	negative regulation of cell-substrate adhesion	18	2	0.287856
GO:0048038	MF	quinone binding	11	1	0.288175
GO:0007589	BP	body fluid secretion	9	1	0.288336
GO:0060307	BP	regulation of ventricular cardiac muscle cell membrane repolarization	20	2.5	0.288452
GO:0016202	BP	regulation of striated muscle tissue development	5	1	0.288649
GO:0060023	BP	soft palate development	5	1	0.28876
GO:0016458	BP	gene silencing	8	1.5	0.288941
GO:0030673	CC	axolemma	15	2	0.288948
GO:0046475	BP	glycerophospholipid catabolic process	9	1	0.289133
GO:0006688	BP	glycosphingolipid biosynthetic process	8	1	0.28934
GO:0034983	BP	peptidyl-lysine deacetylation	8	1	0.289361
GO:0000178	CC	exosome (RNase complex)	16	1	0.289513
GO:0061700	CC	GATOR2 complex	11	1	0.289563
GO:0060390	BP	regulation of SMAD protein signal transduction	6	1	0.290179
GO:2000809	BP	positive regulation of synaptic vesicle clustering	5	1	0.290247
GO:0000922	CC	spindle pole	112	6	0.290334
GO:0003730	MF	mRNA 3'-UTR binding	48	3	0.290912
GO:0003085	BP	negative regulation of systemic arterial blood pressure	10	1	0.290962
GO:0006309	BP	apoptotic DNA fragmentation	11	1	0.291035
GO:0008528	MF	G protein-coupled peptide receptor activity	8	1	0.291314
GO:0002224	BP	toll-like receptor signaling pathway	42	2	0.291536
GO:0032050	MF	clathrin heavy chain binding	6	1	0.291539
GO:0045111	CC	intermediate filament cytoskeleton	47	3	0.291594
GO:0061684	BP	chaperone-mediated autophagy	7	1	0.291708
GO:0030160	MF	GKAP/Homer scaffold activity	4	1	0.291949
GO:0045630	BP	positive regulation of T-helper 2 cell differentiation	7	1	0.291978
GO:2001237	BP	negative regulation of extrinsic apoptotic signaling pathway	35	3	0.292245
GO:0090543	CC	Flemming body	28	2	0.292543
GO:0016810	MF	hydrolase activity, acting on carbon-nitrogen (but not peptide) bonds	5	1	0.292963
GO:0002092	BP	positive regulation of receptor internalization	22	2	0.29316
GO:0001094	MF	TFIID-class transcription factor complex binding	11	1	0.293564
GO:0010596	BP	negative regulation of endothelial cell migration	24	2	0.293633
GO:0005251	MF	delayed rectifier potassium channel activity	19	2.5	0.294501
GO:1903214	BP	regulation of protein targeting to mitochondrion	7	1	0.294724
GO:0034332	BP	adherens junction organization	35	3	0.294961
GO:0071447	BP	cellular response to hydroperoxide	7	1	0.294985
GO:0051572	BP	negative regulation of histone H3-K4 methylation	5	1	0.294994
GO:0032588	CC	trans-Golgi network membrane	85	5	0.295027
GO:0099699	CC	integral component of synaptic membrane	5	1	0.295571
GO:0006605	BP	protein targeting	40	3	0.295604
GO:0007217	BP	tachykinin receptor signaling pathway	6	1	0.29591
GO:0070213	BP	protein auto-ADP-ribosylation	11	1	0.29607
GO:0070286	BP	axonemal dynein complex assembly	9	1	0.296359
GO:0043507	BP	positive regulation of JUN kinase activity	36	3	0.296484
GO:0045184	BP	establishment of protein localization	39	3	0.296609
GO:0086080	MF	protein binding involved in heterotypic cell-cell adhesion	7	1	0.296665
GO:0002042	BP	cell migration involved in sprouting angiogenesis	21	2	0.297337
GO:0045180	CC	basal cortex	5	1	0.297733
GO:0016055	BP	Wnt signaling pathway	179	11.5	0.297882
GO:0050658	BP	RNA transport	9	1	0.298092
GO:0045646	BP	regulation of erythrocyte differentiation	6	1	0.2985
GO:0003824	MF	catalytic activity	47	3	0.298762
GO:0008203	BP	cholesterol metabolic process	62	4	0.299259
GO:0017070	MF	U6 snRNA binding	9	1	0.299343
GO:0120162	BP	positive regulation of cold-induced thermogenesis	97	6	0.299506
GO:0036149	BP	phosphatidylinositol acyl-chain remodeling	16	1	0.299895
GO:0050957	BP	equilibrioception	6	1	0.299939
GO:2000643	BP	positive regulation of early endosome to late endosome transport	8	1	0.300109
GO:0036010	BP	protein localization to endosome	9	1	0.300121
GO:0005112	MF	Notch binding	22	2	0.300269
GO:0007165	BP	signal transduction	827	40	0.300596
GO:0004714	MF	transmembrane receptor protein tyrosine kinase activity	16	2	0.300704
GO:0008134	MF	transcription factor binding	264	16	0.300969
GO:0030534	BP	adult behavior	31	3	0.301077
GO:2000344	BP	positive regulation of acrosome reaction	10	1	0.301243
GO:2000617	BP	positive regulation of histone H3-K9 acetylation	8	1	0.301385
GO:1902083	BP	negative regulation of peptidyl-cysteine S-nitrosylation	7	1	0.301923
GO:0038026	BP	reelin-mediated signaling pathway	7	1	0.302047
GO:0010997	MF	anaphase-promoting complex binding	8	1	0.302135
GO:0001750	CC	photoreceptor outer segment	48	3	0.302215
GO:0030247	MF	polysaccharide binding	15	1	0.302286
GO:1990266	BP	neutrophil migration	8	1	0.302343
GO:0001963	BP	synaptic transmission, dopaminergic	9	1	0.302812
GO:0003351	BP	epithelial cilium movement	12	1	0.303223
GO:0032266	MF	phosphatidylinositol-3-phosphate binding	38	3	0.30328
GO:0045869	BP	negative regulation of single stranded viral RNA replication via double stranded DNA intermediate	12	1	0.3037
GO:0015485	MF	cholesterol binding	42	3	0.303735
GO:0051220	BP	cytoplasmic sequestering of protein	6	1	0.303737
GO:0010764	BP	negative regulation of fibroblast migration	11	1	0.303893
GO:0010225	BP	response to UV-C	10	1	0.303975
GO:0032367	BP	intracellular cholesterol transport	10	1	0.304362
GO:0005262	MF	calcium channel activity	38	3	0.304497
GO:0090110	BP	cargo loading into COPII-coated vesicle	11	1	0.305725
GO:0097187	BP	dentinogenesis	5	1	0.306199
GO:0046855	BP	inositol phosphate dephosphorylation	8	1	0.306375
GO:0071394	BP	cellular response to testosterone stimulus	8	1	0.306565
GO:0085020	BP	protein K6-linked ubiquitination	8	1	0.306575
GO:0032532	BP	regulation of microvillus length	7	1	0.306786
GO:1904948	BP	midbrain dopaminergic neuron differentiation	7	1	0.306949
GO:0048539	BP	bone marrow development	8	1	0.306968
GO:0023041	BP	neuronal signal transduction	6	1	0.307018
GO:0060119	BP	inner ear receptor cell development	7	1	0.307125
GO:0006071	BP	glycerol metabolic process	10	1	0.307153
GO:0007096	BP	regulation of exit from mitosis	10	1	0.307762
GO:0006703	BP	estrogen biosynthetic process	13	1	0.30794
GO:0044828	BP	negative regulation by host of viral genome replication	9	1	0.30796
GO:0030578	BP	PML body organization	7	1	0.308316
GO:0007018	BP	microtubule-based movement	30	2	0.308569
GO:0045177	CC	apical part of cell	70	4	0.308738
GO:0035749	CC	myelin sheath adaxonal region	6	1	0.309036
GO:0003344	BP	pericardium morphogenesis	6	1	0.309081
GO:1904261	BP	positive regulation of basement membrane assembly involved in embryonic body morphogenesis	5	1	0.309269
GO:0097371	MF	MDM2/MDM4 family protein binding	8	1	0.309862
GO:0032720	BP	negative regulation of tumor necrosis factor production	55	3	0.31023
GO:0034109	BP	homotypic cell-cell adhesion	5	1	0.310552
GO:0001947	BP	heart looping	58	4	0.310584
GO:0042340	BP	keratan sulfate catabolic process	12	1	0.310663
GO:0031053	BP	primary miRNA processing	8	1	0.311005
GO:0005158	MF	insulin receptor binding	20	2	0.311194
GO:0032008	BP	positive regulation of TOR signaling	32	2	0.31129
GO:0007613	BP	memory	74	5	0.311301
GO:0060171	CC	stereocilium membrane	5	1	0.311739
GO:0050770	BP	regulation of axonogenesis	16	2	0.312202
GO:0070492	MF	oligosaccharide binding	8	1	0.312246
GO:0080025	MF	phosphatidylinositol-3,5-bisphosphate binding	25	2	0.312472
GO:0030318	BP	melanocyte differentiation	17	2	0.31254
GO:0071276	BP	cellular response to cadmium ion	32	2	0.312548
GO:0048170	BP	positive regulation of long-term neuronal synaptic plasticity	5	1	0.31281
GO:0035198	MF	miRNA binding	31	2	0.313017
GO:0033625	BP	positive regulation of integrin activation	6	1	0.313215
GO:0019869	MF	chloride channel inhibitor activity	9	1	0.313555
GO:0030195	BP	negative regulation of blood coagulation	13	1	0.313705
GO:0042325	BP	regulation of phosphorylation	13	1	0.314085
GO:0097011	BP	cellular response to granulocyte macrophage colony-stimulating factor stimulus	9	1	0.314121
GO:0070198	BP	protein localization to chromosome, telomeric region	10	1	0.314148
GO:1903753	BP	negative regulation of p38MAPK cascade	9	1	0.314204
GO:0097449	CC	astrocyte projection	7	1	0.314319
GO:0060055	BP	angiogenesis involved in wound healing	9	1	0.314411
GO:0033555	BP	multicellular organismal response to stress	6	1	0.314562
GO:0080182	BP	histone H3-K4 trimethylation	14	1	0.314565
GO:0016874	MF	ligase activity	13	1	0.314971
GO:0016281	CC	eukaryotic translation initiation factor 4F complex	9	1	0.31513
GO:0072006	BP	nephron development	8	1	0.315194
GO:0046135	BP	pyrimidine nucleoside catabolic process	11	1	0.315361
GO:0051085	BP	chaperone cofactor-dependent protein refolding	13	1	0.315378
GO:0003223	BP	ventricular compact myocardium morphogenesis	7	1	0.315701
GO:0001959	BP	regulation of cytokine-mediated signaling pathway	8	1	0.315864
GO:0006979	BP	response to oxidative stress	95	5	0.315886
GO:0002675	BP	positive regulation of acute inflammatory response	13	1	0.316118
GO:0051346	BP	negative regulation of hydrolase activity	6	1	0.316198
GO:0035947	BP	regulation of gluconeogenesis by regulation of transcription from RNA polymerase II promoter	4	1	0.316335
GO:0051058	BP	negative regulation of small GTPase mediated signal transduction	6	1	0.316638
GO:0045944	BP	positive regulation of transcription by RNA polymerase II	975	50.3333	0.317238
GO:0071243	BP	cellular response to arsenic-containing substance	9	1	0.317501
GO:0031235	CC	intrinsic component of the cytoplasmic side of the plasma membrane	6	1	0.317544
GO:0006139	BP	nucleobase-containing compound metabolic process	33	2	0.317555
GO:0051271	BP	negative regulation of cellular component movement	7	1	0.317616
GO:0002320	BP	lymphoid progenitor cell differentiation	7	1	0.317763
GO:0060765	BP	regulation of androgen receptor signaling pathway	10	1	0.317871
GO:1990825	MF	sequence-specific mRNA binding	12	1	0.318093
GO:0033962	BP	cytoplasmic mRNA processing body assembly	9	1	0.318157
GO:0050431	MF	transforming growth factor beta binding	21	2.5	0.318245
GO:0045654	BP	positive regulation of megakaryocyte differentiation	7	1	0.318538
GO:0043297	BP	apical junction assembly	8	1	0.318704
GO:0010529	BP	negative regulation of transposition	17	1	0.318766
GO:0007080	BP	mitotic metaphase plate congression	36	2	0.318913
GO:0015695	BP	organic cation transport	10	1	0.318996
GO:0060048	BP	cardiac muscle contraction	42	3.5	0.319083
GO:0048406	MF	nerve growth factor binding	5	1	0.31912
GO:0005901	CC	caveola	72	5	0.319718
GO:0071480	BP	cellular response to gamma radiation	29	2	0.320148
GO:0030510	BP	regulation of BMP signaling pathway	6	1	0.320166
GO:0098985	CC	asymmetric, glutamatergic, excitatory synapse	6	1	0.320194
GO:0030422	BP	production of siRNA involved in RNA interference	8	1	0.320203
GO:0016706	MF	oxidoreductase activity, acting on paired donors, with incorporation or reduction of molecular oxygen, 2-oxoglutarate as one donor, and incorporation of one atom each of oxygen into both donors	13	1	0.320897
GO:0033135	BP	regulation of peptidyl-serine phosphorylation	7	1	0.32113
GO:0004675	MF	transmembrane receptor protein serine/threonine kinase activity	7	1	0.321211
GO:0008432	MF	JUN kinase binding	6	1	0.321221
GO:0048019	MF	receptor antagonist activity	9	1	0.321457
GO:0044232	CC	organelle membrane contact site	6	1	0.321482
GO:0090286	BP	cytoskeletal anchoring at nuclear membrane	5	1	0.321746
GO:0031641	BP	regulation of myelination	19	2	0.321758
GO:0005085	MF	guanyl-nucleotide exchange factor activity	93	6	0.322145
GO:0019730	BP	antimicrobial humoral response	54	2	0.322185
GO:0061551	BP	trigeminal ganglion development	5	1	0.322187
GO:0042698	BP	ovulation cycle	8	1	0.32248
GO:0097028	BP	dendritic cell differentiation	13	1	0.322505
GO:0097539	CC	ciliary transition fiber	8	1	0.323044
GO:0018027	BP	peptidyl-lysine dimethylation	6	1	0.323772
GO:0009267	BP	cellular response to starvation	62	4	0.323822
GO:0006700	BP	C21-steroid hormone biosynthetic process	12	1	0.324365
GO:0010452	BP	histone H3-K36 methylation	6	1	0.324366
GO:0042119	BP	neutrophil activation	12	1	0.324497
GO:1902966	BP	positive regulation of protein localization to early endosome	8	1	0.324664
GO:0035176	BP	social behavior	50	4	0.325319
GO:0007050	BP	cell cycle arrest	128	7.5	0.325379
GO:0021955	BP	central nervous system neuron axonogenesis	8	1	0.325462
GO:0045124	BP	regulation of bone resorption	9	1	0.32559
GO:0046854	BP	phosphatidylinositol phosphorylation	27	2	0.32571
GO:1902474	BP	positive regulation of protein localization to synapse	5	1	0.325777
GO:0060669	BP	embryonic placenta morphogenesis	6	1	0.325888
GO:1900242	BP	regulation of synaptic vesicle endocytosis	7	1	0.326007
GO:0090503	BP	RNA phosphodiester bond hydrolysis, exonucleolytic	33	2	0.326266
GO:0070935	BP	3'-UTR-mediated mRNA stabilization	12	1	0.326481
GO:0022851	MF	GABA-gated chloride ion channel activity	7	1	0.326518
GO:1902711	CC	GABA-A receptor complex	7	1	0.326518
GO:0001779	BP	natural killer cell differentiation	10	1	0.327714
GO:0016251	MF	RNA polymerase II general transcription initiation factor activity	13	1	0.328014
GO:0043576	BP	regulation of respiratory gaseous exchange	7	1	0.328209
GO:0060339	BP	negative regulation of type I interferon-mediated signaling pathway	11	1	0.329067
GO:0060385	BP	axonogenesis involved in innervation	5	1	0.3291
GO:0005001	MF	transmembrane receptor protein tyrosine phosphatase activity	17	2	0.329216
GO:0097060	CC	synaptic membrane	22	2	0.3294
GO:0035578	CC	azurophil granule lumen	91	4	0.329633
GO:0071374	BP	cellular response to parathyroid hormone stimulus	9	1	0.329636
GO:0032024	BP	positive regulation of insulin secretion	39	3	0.329888
GO:0000146	MF	microfilament motor activity	19	2	0.330049
GO:0071205	BP	protein localization to juxtaparanode region of axon	5	1	0.330091
GO:0070273	MF	phosphatidylinositol-4-phosphate binding	24	2	0.330317
GO:0045948	BP	positive regulation of translational initiation	15	1	0.330435
GO:1900222	BP	negative regulation of amyloid-beta clearance	7	1	0.330455
GO:0032736	BP	positive regulation of interleukin-13 production	8	1	0.330463
GO:0030141	CC	secretory granule	60	3	0.330861
GO:0006744	BP	ubiquinone biosynthetic process	12	1	0.331197
GO:0061003	BP	positive regulation of dendritic spine morphogenesis	20	2	0.332213
GO:0051087	MF	chaperone binding	91	5	0.332329
GO:0000346	CC	transcription export complex	13	1	0.332524
GO:0021637	BP	trigeminal nerve structural organization	5	1	0.33301
GO:0051247	BP	positive regulation of protein metabolic process	10	1	0.333066
GO:0030705	BP	cytoskeleton-dependent intracellular transport	6	1	0.333248
GO:1990782	MF	protein tyrosine kinase binding	23	2	0.333493
GO:0001518	CC	voltage-gated sodium channel complex	8	1	0.333757
GO:0007163	BP	establishment or maintenance of cell polarity	22	2	0.333786
GO:0045211	CC	postsynaptic membrane	174	11	0.333852
GO:0008089	BP	anterograde axonal transport	28	2	0.334061
GO:0009100	BP	glycoprotein metabolic process	10	1	0.334099
GO:0021987	BP	cerebral cortex development	62	4	0.334159
GO:1905274	BP	regulation of modification of postsynaptic actin cytoskeleton	6	1	0.33446
GO:0007517	BP	muscle organ development	91	6	0.334565
GO:0042304	BP	regulation of fatty acid biosynthetic process	10	1	0.334736
GO:0003674	MF	molecular_function	758	26	0.334782
GO:0150094	BP	amyloid-beta clearance by cellular catabolic process	7	1	0.335032
GO:0042975	MF	peroxisome proliferator activated receptor binding	10	1	0.335689
GO:0071377	BP	cellular response to glucagon stimulus	26	2	0.336253
GO:0006887	BP	exocytosis	60	4.25	0.336304
GO:0005885	CC	Arp2/3 protein complex	10	1	0.336877
GO:0071158	BP	positive regulation of cell cycle arrest	28	2	0.336878
GO:0002161	MF	aminoacyl-tRNA editing activity	9	1	0.337046
GO:0061419	BP	positive regulation of transcription from RNA polymerase II promoter in response to hypoxia	6	1	0.337189
GO:0070828	BP	heterochromatin organization	6	1	0.337344
GO:0000723	BP	telomere maintenance	35	2	0.337436
GO:0060586	BP	multicellular organismal iron ion homeostasis	9	1	0.337493
GO:0030178	BP	negative regulation of Wnt signaling pathway	37	3	0.337556
GO:0060710	BP	chorio-allantoic fusion	6	1	0.33769
GO:0006929	BP	substrate-dependent cell migration	6	1	0.338332
GO:0005528	MF	FK506 binding	9	1	0.338344
GO:0035195	BP	gene silencing by miRNA	577	9.96667	0.338618
GO:0030008	CC	TRAPP complex	11	1	0.338777
GO:0043306	BP	positive regulation of mast cell degranulation	9	1	0.338926
GO:0071639	BP	positive regulation of monocyte chemotactic protein-1 production	10	1	0.339084
GO:0006707	BP	cholesterol catabolic process	11	1	0.339568
GO:0030414	MF	peptidase inhibitor activity	13	1	0.340135
GO:0004527	MF	exonuclease activity	12	1	0.340155
GO:1903506	BP	regulation of nucleic acid-templated transcription	9	1	0.340191
GO:0004806	MF	triglyceride lipase activity	14	1	0.340327
GO:1902857	BP	positive regulation of non-motile cilium assembly	8	1	0.340496
GO:0030515	MF	snoRNA binding	13	1	0.340504
GO:1903265	BP	positive regulation of tumor necrosis factor-mediated signaling pathway	10	1	0.341034
GO:0034993	CC	meiotic nuclear membrane microtubule tethering complex	7	1	0.341702
GO:0097433	CC	dense body	6	1	0.341958
GO:1901222	BP	regulation of NIK/NF-kappaB signaling	11	1	0.342086
GO:0061304	BP	retinal blood vessel morphogenesis	5	1	0.342364
GO:1905232	BP	cellular response to L-glutamate	5	1	0.342774
GO:0071526	BP	semaphorin-plexin signaling pathway	18	2	0.34284
GO:0043647	BP	inositol phosphate metabolic process	47	3	0.343023
GO:0000792	CC	heterochromatin	25	2	0.343756
GO:0043085	BP	positive regulation of catalytic activity	75	4	0.344101
GO:0000226	BP	microtubule cytoskeleton organization	59	4	0.344139
GO:1990314	BP	cellular response to insulin-like growth factor stimulus	9	1	0.344152
[truncated: 15,457 more rows]
